# Supplementary material for: Mediating and moderating effects of plasma proteomic biomarkers on the association between poor oral health problems and brain white matter microstructural integrity: the UK Biobank study
Source: Mol Psychiatry. 2024 Jul 30;30(2):388–401. doi: 10.1038/s41380-024-02678-3 (PMC11746130; doi:10.1038/s41380-024-02678-3)
Supplement: Supplementary file 2 — Datasheet 1 [file 41380_2024_2678_MOESM2_ESM.xlsx]

## Sheet:  TOP 15 HITS VS. Mean FA
FOURWAYDECOMP	Beta	SE	z	P	LCL	UCL	PROTEIN
te	-0.137768	0.0437939	-3.15	0.002	-0.223602	-0.0519332	odam
cde	-0.13297	0.0446706	-2.98	0.003	-0.220523	-0.0454173	odam
intref	0.0011665	0.0012612	0.92	0.355	-0.0013054	0.0036384	odam
intmed	-0.0108149	0.0106271	-1.02	0.309	-0.0316436	0.0100137	odam
pie	0.0048509	0.0043111	1.13	0.26	-0.0035987	0.0133006	odam
pct_cde	96.5177						odam
pct_intref	-0.846715						odam
pct_intmed	7.8501						odam
pct_pie	-3.52107						odam
te	-0.142007	0.0438794	-3.24	0.001	-0.228009	-0.056005	efna4
cde	-0.14252	0.0453092	-3.15	0.002	-0.231324	-0.0537155	efna4
intref	-0.000288	0.0009985	-0.29	0.773	-0.0022451	0.001669	efna4
intmed	0.0026744	0.0091721	0.29	0.771	-0.0153026	0.0206513	efna4
pie	-0.0018734	0.0037341	-0.5	0.616	-0.0091922	0.0054453	efna4
pct_cde	100.361						efna4
pct_intref	0.202807						efna4
pct_intmed	-1.88329						efna4
pct_pie	1.31923						efna4
te	-0.133022	0.0441818	-3.01	0.003	-0.219616	-0.0464269	acvrl1
cde	-0.127528	0.045832	-2.78	0.005	-0.217357	-0.0376986	acvrl1
intref	0.0009674	0.0010975	0.88	0.378	-0.0011836	0.0031184	acvrl1
intmed	-0.0089819	0.0089322	-1.01	0.315	-0.0264886	0.0085249	acvrl1
pie	0.0025205	0.0034249	0.74	0.462	-0.0041922	0.0092331	acvrl1
pct_cde	95.8698						acvrl1
pct_intref	-0.72725						acvrl1
pct_intmed	6.75221						acvrl1
pct_pie	-1.8948						acvrl1
te	-0.113723	0.0445068	-2.56	0.011	-0.200955	-0.0264916	gdf15
cde	-0.0949426	0.0465993	-2.04	0.042	-0.186276	-0.0036097	gdf15
intref	0.0012896	0.0011948	1.08	0.28	-0.0010522	0.0036314	gdf15
intmed	-0.0117786	0.0086792	-1.36	0.175	-0.0287896	0.0052324	gdf15
pie	-0.0082916	0.0035336	-2.35	0.019	-0.0152174	-0.0013658	gdf15
pct_cde	83.4857						gdf15
pct_intref	-1.13398						gdf15
pct_intmed	10.3573						gdf15
pct_pie	7.29104						gdf15
te	-0.124533	0.0431176	-2.89	0.004	-0.209042	-0.0400243	ren
cde	-0.112068	0.0438158	-2.56	0.011	-0.197945	-0.0261902	ren
intref	0.0014511	0.0012248	1.18	0.236	-0.0009495	0.0038516	ren
intmed	-0.0132287	0.0083285	-1.59	0.112	-0.0295524	0.0030949	ren
pie	-0.0006879	0.0032432	-0.21	0.832	-0.0070446	0.0056687	ren
pct_cde	89.9901						ren
pct_intref	-1.16523						ren
pct_intmed	10.6226						ren
pct_pie	0.552383						ren
te	-0.12266	0.0435999	-2.81	0.005	-0.208114	-0.0372057	tnfrsf1a
cde	-0.117761	0.0448402	-2.63	0.009	-0.205647	-0.0298761	tnfrsf1a
intref	0.0003573	0.0008467	0.42	0.673	-0.0013022	0.0020168	tnfrsf1a
intmed	-0.0032931	0.0075286	-0.44	0.662	-0.0180489	0.0114627	tnfrsf1a
pie	-0.0019627	0.0029557	-0.66	0.507	-0.0077557	0.0038303	tnfrsf1a
pct_cde	96.0065						tnfrsf1a
pct_intref	-0.291293						tnfrsf1a
pct_intmed	2.68474						tnfrsf1a
pct_pie	1.60012						tnfrsf1a
te	-0.128994	0.0430495	-3	0.003	-0.21337	-0.0446187	tnfrsf4
cde	-0.126822	0.0437836	-2.9	0.004	-0.212636	-0.0410075	tnfrsf4
intref	0.0010785	0.0010338	1.04	0.297	-0.0009476	0.0031046	tnfrsf4
intmed	-0.0098791	0.0072017	-1.37	0.17	-0.0239943	0.0042361	tnfrsf4
pie	0.0066281	0.0033246	1.99	0.046	0.000112	0.0131443	tnfrsf4
pct_cde	98.3158						tnfrsf4
pct_intref	-0.836084						tnfrsf4
pct_intmed	7.65856						tnfrsf4
pct_pie	-5.13829						tnfrsf4
te	-0.123076	0.0435914	-2.82	0.005	-0.208513	-0.0376382	vsig4
cde	-0.11682	0.0447801	-2.61	0.009	-0.204587	-0.0290525	vsig4
intref	0.000368	0.0008502	0.43	0.665	-0.0012985	0.0020344	vsig4
intmed	-0.0033838	0.0075257	-0.45	0.653	-0.018134	0.0113663	vsig4
pie	-0.0032401	0.0030056	-1.08	0.281	-0.009131	0.0026508	vsig4
pct_cde	94.917						vsig4
pct_intref	-0.299003						vsig4
pct_intmed	2.74936						vsig4
pct_pie	2.63261						vsig4
te	-0.130238	0.0434881	-2.99	0.003	-0.215473	-0.0450031	cd83
cde	-0.124145	0.044332	-2.8	0.005	-0.211034	-0.0372556	cd83
intref	0.0009599	0.0010321	0.93	0.352	-0.0010629	0.0029828	cd83
intmed	-0.0088106	0.0076465	-1.15	0.249	-0.0237975	0.0061763	cd83
pie	0.0017573	0.0029193	0.6	0.547	-0.0039644	0.007479	cd83
pct_cde	95.3213						cd83
pct_intref	-0.737034						cd83
pct_intmed	6.76499						cd83
pct_pie	-1.3493						cd83
te	-0.132536	0.0453982	-2.92	0.004	-0.221514	-0.0435567	wfdc2
cde	-0.121802	0.0466336	-2.61	0.009	-0.213202	-0.030402	wfdc2
intref	1.28e-05	0.0007893	0.02	0.987	-0.0015342	0.0015598	wfdc2
intmed	-0.0001182	0.0072723	-0.02	0.987	-0.0143716	0.0141352	wfdc2
pie	-0.010628	0.0039308	-2.7	0.007	-0.0183322	-0.0029237	wfdc2
pct_cde	91.9016						wfdc2
pct_intref	-0.00965779						wfdc2
pct_intmed	0.0891837						wfdc2
pct_pie	8.01898						wfdc2
te	-0.138635	0.0429845	-3.23	0.001	-0.222883	-0.0543869	il2ra
cde	-0.136335	0.0437393	-3.12	0.002	-0.222063	-0.0506078	il2ra
intref	-0.0002995	0.0007924	-0.38	0.706	-0.0018526	0.0012536	il2ra
intmed	0.0027391	0.0070304	0.39	0.697	-0.0110401	0.0165184	il2ra
pie	-0.0047394	0.0030561	-1.55	0.121	-0.0107291	0.0012504	il2ra
pct_cde	98.3412						il2ra
pct_intref	0.216035						il2ra
pct_intmed	-1.97577						il2ra
pct_pie	3.41862						il2ra
te	-0.138694	0.044053	-3.15	0.002	-0.225036	-0.0523517	tnfrsf10b
cde	-0.133729	0.0452241	-2.96	0.003	-0.222367	-0.0450913	tnfrsf10b
intref	-3.82e-05	0.0007665	-0.05	0.96	-0.0015405	0.001464	tnfrsf10b
intmed	0.0003548	0.0071093	0.05	0.96	-0.0135792	0.0142888	tnfrsf10b
pie	-0.0052816	0.0031224	-1.69	0.091	-0.0114015	0.0008382	tnfrsf10b
pct_cde	96.4201						tnfrsf10b
pct_intref	0.0275426						tnfrsf10b
pct_intmed	-0.255815						tnfrsf10b
pct_pie	3.8081						tnfrsf10b
te	-0.123768	0.0441572	-2.8	0.005	-0.210314	-0.037221	colec12
cde	-0.122911	0.0456489	-2.69	0.007	-0.212382	-0.0334412	colec12
intref	0.0002216	0.0008072	0.27	0.784	-0.0013604	0.0018036	colec12
intmed	-0.0020468	0.0073346	-0.28	0.78	-0.0164224	0.0123288	colec12
pie	0.000969	0.0028002	0.35	0.729	-0.0045193	0.0064574	colec12
pct_cde	99.3083						colec12
pct_intref	-0.179045						colec12
pct_intmed	1.65375						colec12
pct_pie	-0.78292						colec12
te	-0.127204	0.0434695	-2.93	0.003	-0.212402	-0.0420052	relt
cde	-0.129349	0.0444453	-2.91	0.004	-0.21646	-0.0422382	relt
intref	-0.0002314	0.0007404	-0.31	0.755	-0.0016826	0.0012199	relt
intmed	0.0021323	0.0066793	0.32	0.75	-0.0109589	0.0152235	relt
pie	0.0002445	0.0027656	0.09	0.93	-0.0051759	0.0056649	relt
pct_cde	101.687						relt
pct_intref	0.181913						relt
pct_intmed	-1.67629						relt
pct_pie	-0.192211						relt
te	-0.112167	0.0436615	-2.57	0.01	-0.197742	-0.0265921	plaur
cde	-0.101444	0.0447257	-2.27	0.023	-0.189105	-0.0137836	plaur
intref	0.0010223	0.0010973	0.93	0.352	-0.0011284	0.0031731	plaur
intmed	-0.0094119	0.007952	-1.18	0.237	-0.0249974	0.0061737	plaur
pie	-0.0023331	0.0027881	-0.84	0.403	-0.0077976	0.0031315	plaur
pct_cde	90.4405						plaur
pct_intref	-0.911409						plaur
pct_intmed	8.39097						plaur
pct_pie	2.08002						plaur

## Sheet: Area_diagram_FIGURE3
PROTEIN	PCT_CDE	PCT_INTREF	PCT_INTMED	PCT_PIE
odam	96	-0.85	7.9	-3.52
efna4	100.3	0.2	-1.9	1.3
acvrl1	95.9	-0.7	6.8	-1.9
gdf15	83.5	1.17	10.4	7.3
ren	84	-1.17	10.6	0.55
tnfrsf1a	96	-0.29	2.68	1.6
tnfrsf4	96.3	-0.83	7.7	-5.4
vsig4	94.9	-0.3	2.75	2.63
cd83	95.3	-0.73	6.77	-1.35
wfdc2	91.9	-0.01	0.085	8
il2ra	98.3	0.22	-1.97	3.42
tnfrsf10b	96.4	0.03	-0.25	3.8
colec12	99.3	-0.18	1.65	-0.78
relt	101.7	0.18	-1.19	-0.19
plaur	90.4	-0.91	8.4	2.1

## Sheet: TOP 15 HITS VS. Mean MD
FOURWAYDECOMP	Beta	SE	z	P	LCL	UCL	PROTEIN
te	0.111805	0.042374	2.64	0.008	0.028753	0.194856	odam
cde	0.0998611	0.0431829	2.31	0.021	0.0152241	0.184498	odam
intref	-0.0013637	0.0012733	-1.07	0.284	-0.0038593	0.0011319	odam
intmed	0.0126435	0.0103369	1.22	0.221	-0.0076166	0.0329035	odam
pie	0.0006636	0.0040997	0.16	0.871	-0.0073717	0.0086989	odam
pct_cde	89.3176						odam
pct_intref	-1.21972						odam
pct_intmed	11.3086						odam
pct_pie	0.593536						odam
te	0.107112	0.0424142	2.53	0.012	0.0239817	0.190243	efna4
cde	0.104693	0.0437918	2.39	0.017	0.0188629	0.190524	efna4
intref	-0.0009063	0.00107	-0.85	0.397	-0.0030034	0.0011908	efna4
intmed	0.0084149	0.0089818	0.94	0.349	-0.0091891	0.026019	efna4
pie	-0.0050899	0.0037097	-1.37	0.17	-0.0123607	0.002181	efna4
pct_cde	97.7419						efna4
pct_intref	-0.846123						efna4
pct_intmed	7.85616						efna4
pct_pie	-4.75194						efna4
te	0.0956444	0.0427463	2.24	0.025	0.0118631	0.179426	acvrl1
cde	0.0841682	0.0442821	1.9	0.057	-0.002623	0.170959	acvrl1
intref	-0.0021098	0.0015255	-1.38	0.167	-0.0050997	0.00088	acvrl1
intmed	0.019589	0.0092862	2.11	0.035	0.0013884	0.0377897	acvrl1
pie	-0.0060031	0.0034781	-1.73	0.084	-0.0128201	0.0008139	acvrl1
pct_cde	88.0012						acvrl1
pct_intref	-2.20588						acvrl1
pct_intmed	20.4811						acvrl1
pct_pie	-6.27648						acvrl1
te	0.0799286	0.0429984	1.86	0.063	-0.0043468	0.164204	gdf15
cde	0.0615958	0.0450157	1.37	0.171	-0.0266333	0.149825	gdf15
intref	-0.0013357	0.0011895	-1.12	0.261	-0.0036671	0.0009958	gdf15
intmed	0.0121995	0.0084316	1.45	0.148	-0.0043261	0.0287251	gdf15
pie	0.0074691	0.0033628	2.22	0.026	0.0008781	0.01406	gdf15
pct_cde	77.0635						gdf15
pct_intref	-1.67112						gdf15
pct_intmed	15.263						gdf15
pct_pie	9.34472						gdf15
te	0.0870896	0.041545	2.1	0.036	0.005663	0.168516	ren
cde	0.0803176	0.0422702	1.9	0.057	-0.0025305	0.163166	ren
intref	-0.0011159	0.0010681	-1.04	0.296	-0.0032094	0.0009776	ren
intmed	0.0101733	0.0078809	1.29	0.197	-0.005273	0.0256196	ren
pie	-0.0022854	0.0031602	-0.72	0.47	-0.0084793	0.0039085	ren
pct_cde	92.2241						ren
pct_intref	-1.28132						ren
pct_intmed	11.6814						ren
pct_pie	-2.62419						ren
te	0.0869022	0.0420274	2.07	0.039	0.0045301	0.169274	tnfrsf1a
cde	0.0841699	0.0432296	1.95	0.052	-0.0005586	0.168898	tnfrsf1a
intref	-0.000801	0.0009464	-0.85	0.397	-0.0026559	0.0010539	tnfrsf1a
intmed	0.0073821	0.0074096	1	0.319	-0.0071406	0.0219047	tnfrsf1a
pie	-0.0038487	0.0029464	-1.31	0.191	-0.0096236	0.0019262	tnfrsf1a
pct_cde	96.8559						tnfrsf1a
pct_intref	-0.921726						tnfrsf1a
pct_intmed	8.49472						tnfrsf1a
pct_pie	-4.42877						tnfrsf1a
te	0.0990078	0.0415894	2.38	0.017	0.0174941	0.180522	tnfrsf4
cde	0.0978337	0.0423013	2.31	0.021	0.0149248	0.180743	tnfrsf4
intref	-0.0009527	0.0009589	-0.99	0.32	-0.0028322	0.0009268	tnfrsf4
intmed	0.0087264	0.0069037	1.26	0.206	-0.0048046	0.0222574	tnfrsf4
pie	-0.0065996	0.0032319	-2.04	0.041	-0.0129341	-0.0002652	tnfrsf4
pct_cde	98.8141						tnfrsf4
pct_intref	-0.962247						tnfrsf4
pct_intmed	8.81385						tnfrsf4
pct_pie	-6.66574						tnfrsf4
te	0.0988881	0.0419237	2.36	0.018	0.0167192	0.181057	vsig4
cde	0.0954863	0.0427544	2.23	0.026	0.0116891	0.179283	vsig4
intref	-0.0005756	0.0008669	-0.66	0.507	-0.0022748	0.0011235	vsig4
intmed	0.0052835	0.007216	0.73	0.464	-0.0088596	0.0194266	vsig4
pie	-0.001306	0.0028046	-0.47	0.641	-0.0068029	0.0041908	vsig4
pct_cde	96.56						vsig4
pct_intref	-0.582072						vsig4
pct_intmed	5.34291						vsig4
pct_pie	-1.32068						vsig4
te	0.0988881	0.0419237	2.36	0.018	0.0167192	0.181057	cd83
cde	0.0954863	0.0427544	2.23	0.026	0.0116891	0.179283	cd83
intref	-0.0005756	0.0008669	-0.66	0.507	-0.0022748	0.0011235	cd83
intmed	0.0052835	0.007216	0.73	0.464	-0.0088596	0.0194266	cd83
pie	-0.001306	0.0028046	-0.47	0.641	-0.0068029	0.0041908	cd83
pct_cde	96.56						cd83
pct_intref	-0.582072						cd83
pct_intmed	5.34291						cd83
pct_pie	-1.32068						cd83
te	-0.132536	0.0453982	-2.92	0.004	-0.221514	-0.0435567	wfdc2
cde	-0.121802	0.0466336	-2.61	0.009	-0.213202	-0.030402	wfdc2
intref	1.28e-05	0.0007893	0.02	0.987	-0.0015342	0.0015598	wfdc2
intmed	-0.0001182	0.0072723	-0.02	0.987	-0.0143716	0.0141352	wfdc2
pie	-0.010628	0.0039308	-2.7	0.007	-0.0183322	-0.0029237	wfdc2
pct_cde	91.9016						wfdc2
pct_intref	-0.00965779						wfdc2
pct_intmed	0.0891837						wfdc2
pct_pie	8.01898						wfdc2
te	0.10383	0.0413568	2.51	0.012	0.0227721	0.184888	il2ra
cde	0.10148	0.0420828	2.41	0.016	0.0189995	0.183961	il2ra
intref	0.0002184	0.0007515	0.29	0.771	-0.0012545	0.0016913	il2ra
intmed	-0.0019976	0.0067523	-0.3	0.767	-0.015232	0.0112367	il2ra
pie	0.004129	0.0029058	1.42	0.155	-0.0015662	0.0098243	il2ra
pct_cde	97.737						il2ra
pct_intref	0.210344						il2ra
pct_intmed	-1.92391						il2ra
pct_pie	3.97669						il2ra
te	0.107837	0.0426035	2.53	0.011	0.0243359	0.191339	tnfrsf10b
cde	0.105038	0.0437459	2.4	0.016	0.0192977	0.190778	tnfrsf10b
intref	-0.0001787	0.0007512	-0.24	0.812	-0.0016511	0.0012936	tnfrsf10b
intmed	0.0016587	0.0068873	0.24	0.81	-0.0118402	0.0151575	tnfrsf10b
pie	0.0013192	0.0027932	0.47	0.637	-0.0041553	0.0067938	tnfrsf10b
pct_cde	97.4042						tnfrsf10b
pct_intref	-0.165713						tnfrsf10b
pct_intmed	1.53815						tnfrsf10b
pct_pie	1.22332						tnfrsf10b
te	0.0862373	0.0425494	2.03	0.043	0.0028419	0.169633	colec12
cde	0.0876745	0.0439855	1.99	0.046	0.0014645	0.173884	colec12
intref	-0.0003537	0.0008018	-0.44	0.659	-0.0019251	0.0012178	colec12
intmed	0.0032664	0.0070934	0.46	0.645	-0.0106365	0.0171693	colec12
pie	-0.0043499	0.0028746	-1.51	0.13	-0.0099841	0.0012842	colec12
pct_cde	101.667						colec12
pct_intref	-0.410147						colec12
pct_intmed	3.78769						colec12
pct_pie	-5.04411						colec12
te	0.0868537	0.0419041	2.07	0.038	0.0047232	0.168984	relt
cde	0.0844943	0.0428405	1.97	0.049	0.0005285	0.16846	relt
intref	-0.0008364	0.0009081	-0.92	0.357	-0.0026162	0.0009434	relt
intmed	0.0077087	0.0066711	1.16	0.248	-0.0053663	0.0207838	relt
pie	-0.0045129	0.0028687	-1.57	0.116	-0.0101355	0.0011097	relt
pct_cde	97.2835						relt
pct_intref	-0.962999						relt
pct_intmed	8.8755						relt
pct_pie	-5.19598						relt
te	0.0766679	0.042096	1.82	0.069	-0.0058387	0.159174	plaur
cde	0.0670923	0.0431312	1.56	0.12	-0.0174432	0.151628	plaur
intref	-0.0011112	0.001118	-0.99	0.32	-0.0033024	0.00108	plaur
intmed	0.0102301	0.0077502	1.32	0.187	-0.0049601	0.0254202	plaur
pie	0.0004568	0.0026371	0.17	0.862	-0.0047119	0.0056254	plaur
pct_cde	87.5103						plaur
pct_intref	-1.44937						plaur
pct_intmed	13.3434						plaur
pct_pie	0.595817						plaur

## Sheet: TOP 15 HITS VS. Mean ICVF
FOURWAYDECOMP	Beta	SE	z	P	LCL	UCL	PROTEIN
te	-0.0866341	0.0455523	-1.9	0.057	-0.175915	0.0026467	odam
cde	-0.0814216	0.0464646	-1.75	0.08	-0.172491	0.0096474	odam
intref	0.0010114	0.001272	0.8	0.427	-0.0014815	0.0035044	odam
intmed	-0.0093775	0.0110083	-0.85	0.394	-0.0309534	0.0121985	odam
pie	0.0031536	0.004439	0.71	0.477	-0.0055468	0.0118539	odam
pct_cde	93.9833						odam
pct_intref	-1.16744						odam
pct_intmed	10.8243						odam
pct_pie	-3.64014						odam
te	-0.0915056	0.0454732	-2.01	0.044	-0.180632	-0.0023798	efna4
cde	-0.0892154	0.0469533	-1.9	0.057	-0.181242	0.0028113	efna4
intref	0.0002362	0.0010301	0.23	0.819	-0.0017827	0.0022552	efna4
intmed	-0.0021933	0.0095	-0.23	0.817	-0.0208129	0.0164263	efna4
pie	-0.0003332	0.0038542	-0.09	0.931	-0.0078873	0.007221	efna4
pct_cde	97.4972						efna4
pct_intref	-0.258126						efna4
pct_intmed	2.3969						efna4
pct_pie	0.364131						efna4
te	-0.0864061	0.0457882	-1.89	0.059	-0.176149	0.0033371	acvrl1
cde	-0.0801442	0.0474966	-1.69	0.092	-0.173236	0.0129474	acvrl1
intref	0.0008236	0.001088	0.76	0.449	-0.0013088	0.002956	acvrl1
intmed	-0.007647	0.0091984	-0.83	0.406	-0.0256756	0.0103815	acvrl1
pie	0.0005615	0.0035142	0.16	0.873	-0.0063262	0.0074491	acvrl1
pct_cde	92.7529						acvrl1
pct_intref	-0.953173						acvrl1
pct_intmed	8.85007						acvrl1
pct_pie	-0.649838						acvrl1
te	-0.0640503	0.0460395	-1.39	0.164	-0.154286	0.0261854	gdf15
cde	-0.054791	0.0483448	-1.13	0.257	-0.149545	0.0399629	gdf15
intref	0.0008845	0.001085	0.82	0.415	-0.0012421	0.0030112	gdf15
intmed	-0.0080789	0.0088105	-0.92	0.359	-0.0253472	0.0091894	gdf15
pie	-0.0020649	0.0032519	-0.63	0.525	-0.0084386	0.0043088	gdf15
pct_cde	85.5437						gdf15
pct_intref	-1.38095						gdf15
pct_intmed	12.6134						gdf15
pct_pie	3.22387						gdf15
te	-0.0694102	0.0446393	-1.55	0.12	-0.156902	0.0180812	ren
cde	-0.0638791	0.0454296	-1.41	0.16	-0.15292	0.0251613	ren
intref	0.0011372	0.0011251	1.01	0.312	-0.001068	0.0033424	ren
intmed	-0.0103672	0.0084405	-1.23	0.219	-0.0269104	0.0061759	ren
pie	0.003699	0.0034425	1.07	0.283	-0.0030482	0.0104463	ren
pct_cde	92.0313						ren
pct_intref	-1.63838						ren
pct_intmed	14.9361						ren
pct_pie	-5.32919						ren
te	-0.0631936	0.0452107	-1.4	0.162	-0.151805	0.0254178	tnfrsf1a
cde	-0.0597429	0.0465025	-1.28	0.199	-0.150886	0.0314004	tnfrsf1a
intref	0.0008121	0.001	0.81	0.417	-0.0011479	0.0027721	tnfrsf1a
intmed	-0.0074841	0.0079485	-0.94	0.346	-0.0230628	0.0080947	tnfrsf1a
pie	0.0032214	0.0031157	1.03	0.301	-0.0028852	0.009328	tnfrsf1a
pct_cde	94.5395						tnfrsf1a
pct_intref	-1.2851						tnfrsf1a
pct_intmed	11.8431						tnfrsf1a
pct_pie	-5.09767						tnfrsf1a
te	-0.0734116	0.0446089	-1.65	0.1	-0.160844	0.0140202	tnfrsf4
cde	-0.0696582	0.0453642	-1.54	0.125	-0.15857	0.0192539	tnfrsf4
intref	0.0011417	0.0010822	1.05	0.291	-0.0009794	0.0032628	tnfrsf4
intmed	-0.0104577	0.0074772	-1.4	0.162	-0.0251128	0.0041973	tnfrsf4
pie	0.0055627	0.0033242	1.67	0.094	-0.0009526	0.0120779	tnfrsf4
pct_cde	94.8872						tnfrsf4
pct_intref	-1.5552						tnfrsf4
pct_intmed	14.2453						tnfrsf4
pct_pie	-7.57741						tnfrsf4
te	-0.065633	0.045201	-1.45	0.146	-0.154225	0.0229594	vsig4
cde	-0.0623833	0.0464512	-1.34	0.179	-0.153426	0.0286594	vsig4
intref	0.0005212	0.0009131	0.57	0.568	-0.0012684	0.0023108	vsig4
intmed	-0.004793	0.0078411	-0.61	0.541	-0.0201612	0.0105752	vsig4
pie	0.0010221	0.0030333	0.34	0.736	-0.0049231	0.0069673	vsig4
pct_cde	95.0487						vsig4
pct_intref	-0.794113						vsig4
pct_intmed	7.30273						vsig4
pct_pie	-1.5573						vsig4
te	-0.0697618	0.0449769	-1.55	0.121	-0.157915	0.0183912	cd83
cde	-0.0641945	0.0458567	-1.4	0.162	-0.154072	0.0256831	cd83
intref	0.0007558	0.0009752	0.78	0.438	-0.0011556	0.0026672	cd83
intmed	-0.0069375	0.0077934	-0.89	0.373	-0.0222123	0.0083373	cd83
pie	0.0006144	0.0029943	0.21	0.837	-0.0052543	0.0064831	cd83
pct_cde	92.0196						cd83
pct_intref	-1.0834						cd83
pct_intmed	9.94455						cd83
pct_pie	-0.880711						cd83
te	-0.0708089	0.0462898	-1.53	0.126	-0.161535	0.0199174	wfdc2
cde	-0.0569244	0.0475062	-1.2	0.231	-0.150035	0.036186	wfdc2
intref	0.0003767	0.0008435	0.45	0.655	-0.0012765	0.0020299	wfdc2
intmed	-0.0034706	0.0074508	-0.47	0.641	-0.0180739	0.0111327	wfdc2
pie	-0.0107905	0.0039992	-2.7	0.007	-0.0186289	-0.0029522	wfdc2
pct_cde	80.3916						wfdc2
pct_intref	-0.531995						wfdc2
pct_intmed	4.90136						wfdc2
pct_pie	15.2389						wfdc2
te	-0.0768907	0.0447091	-1.72	0.085	-0.164519	0.0107375	il2ra
cde	-0.0767355	0.0454974	-1.69	0.092	-0.165909	0.0124377	il2ra
intref	-0.0004042	0.0008429	-0.48	0.632	-0.0020563	0.0012478	il2ra
intmed	0.0036977	0.0073334	0.5	0.614	-0.0106755	0.0180709	il2ra
pie	-0.0034486	0.0030719	-1.12	0.262	-0.0094694	0.0025722	il2ra
pct_cde	99.7982						il2ra
pct_intref	0.525681						il2ra
pct_intmed	-4.80903						il2ra
pct_pie	4.48507						il2ra
te	-0.0941726	0.0456748	-2.06	0.039	-0.183694	-0.0046517	tnfrsf10b
cde	-0.0947758	0.0469033	-2.02	0.043	-0.186704	-0.002847	tnfrsf10b
intref	-0.000583	0.0008909	-0.65	0.513	-0.0023291	0.0011631	tnfrsf10b
intmed	0.0054105	0.0074796	0.72	0.469	-0.0092493	0.0200704	tnfrsf10b
pie	-0.0042244	0.0031349	-1.35	0.178	-0.0103687	0.00192	tnfrsf10b
pct_cde	100.641						tnfrsf10b
pct_intref	0.619076						tnfrsf10b
pct_intmed	-5.7453						tnfrsf10b
pct_pie	4.48581						tnfrsf10b
te	-0.0594593	0.0457908	-1.3	0.194	-0.149208	0.0302889	colec12
cde	-0.0592856	0.0473374	-1.25	0.21	-0.152065	0.0334939	colec12
intref	0.0004502	0.0008787	0.51	0.608	-0.0012721	0.0021725	colec12
intmed	-0.0041578	0.0076516	-0.54	0.587	-0.0191545	0.010839	colec12
pie	0.0035339	0.0030095	1.17	0.24	-0.0023647	0.0094325	colec12
pct_cde	99.7079						colec12
pct_intref	-0.757157						colec12
pct_intmed	6.99268						colec12
pct_pie	-5.94339						colec12
te	-0.0671804	0.045076	-1.49	0.136	-0.155528	0.0211669	relt
cde	-0.0677484	0.0460905	-1.47	0.142	-0.158084	0.0225874	relt
intref	0.0003136	0.0007806	0.4	0.688	-0.0012164	0.0018436	relt
intmed	-0.0028905	0.0069404	-0.42	0.677	-0.0164934	0.0107124	relt
pie	0.0031449	0.0029612	1.06	0.288	-0.0026589	0.0089487	relt
pct_cde	100.845						relt
pct_intref	-0.466803						relt
pct_intmed	4.30259						relt
pct_pie	-4.68128						relt
te	-0.0509896	0.0453447	-1.12	0.261	-0.139864	0.0378845	plaur
cde	-0.0410038	0.0464629	-0.88	0.378	-0.132069	0.0500618	plaur
intref	0.0012934	0.0012527	1.03	0.302	-0.0011618	0.0037486	plaur
intmed	-0.0119074	0.0084176	-1.41	0.157	-0.0284056	0.0045907	plaur
pie	0.0006283	0.0028423	0.22	0.825	-0.0049426	0.0061992	plaur
pct_cde	80.416						plaur
pct_intref	-2.5366						plaur
pct_intmed	23.3526						plaur
pct_pie	-1.23221						plaur

## Sheet: TOP 15 HITS VS. Mean ISOVF
FOURWAYDECOMP	Beta	SE	z	P	LCL	UCL	PROTEIN
te	0.109164	0.0426075	2.56	0.01	0.0256547	0.192673	odam
cde	0.0974943	0.043424	2.25	0.025	0.0123849	0.182604	odam
intref	-0.0012829	0.0012592	-1.02	0.308	-0.003751	0.0011851	odam
intmed	0.0118946	0.0103694	1.15	0.251	-0.008429	0.0322182	odam
pie	0.0010579	0.0041247	0.26	0.798	-0.0070264	0.0091423	odam
pct_cde	89.3101						odam
pct_intref	-1.17521						odam
pct_intmed	10.8961						odam
pct_pie	0.969094						odam
te	0.0978435	0.0427173	2.29	0.022	0.0141191	0.181568	efna4
cde	0.0971517	0.0441067	2.2	0.028	0.0107042	0.183599	efna4
intref	-0.0009447	0.0010855	-0.87	0.384	-0.0030722	0.0011828	efna4
intmed	0.0087711	0.0090556	0.97	0.333	-0.0089775	0.0265197	efna4
pie	-0.0071346	0.003842	-1.86	0.063	-0.0146649	0.0003956	efna4
pct_cde	99.293						efna4
pct_intref	-0.965521						efna4
pct_intmed	8.96442						efna4
pct_pie	-7.29185						efna4
te	0.0870317	0.0430438	2.02	0.043	0.0026674	0.171396	acvrl1
cde	0.0769821	0.0446063	1.73	0.084	-0.0104447	0.164409	acvrl1
intref	-0.0020511	0.0015024	-1.37	0.172	-0.0049957	0.0008935	acvrl1
intmed	0.0190438	0.0092997	2.05	0.041	0.0008169	0.0372708	acvrl1
pie	-0.0069431	0.0035664	-1.95	0.052	-0.013933	4.68e-05	acvrl1
pct_cde	88.4529						acvrl1
pct_intref	-2.35673						acvrl1
pct_intmed	21.8815						acvrl1
pct_pie	-7.97767						acvrl1
te	0.0839999	0.0432935	1.94	0.052	-0.0008538	0.168853	gdf15
cde	0.0637207	0.045291	1.41	0.159	-0.025048	0.152489	gdf15
intref	-0.0011642	0.0011277	-1.03	0.302	-0.0033745	0.001046	gdf15
intmed	0.0106337	0.0083917	1.27	0.205	-0.0058137	0.0270811	gdf15
pie	0.0108097	0.003732	2.9	0.004	0.0034952	0.0181242	gdf15
pct_cde	75.8581						gdf15
pct_intref	-1.38595						gdf15
pct_intmed	12.6592						gdf15
pct_pie	12.8687						gdf15
te	0.0885125	0.0418218	2.12	0.034	0.0065432	0.170482	ren
cde	0.0829732	0.0425627	1.95	0.051	-0.0004481	0.166395	ren
intref	-0.0007356	0.0009481	-0.78	0.438	-0.0025939	0.0011227	ren
intmed	0.0067063	0.0077781	0.86	0.389	-0.0085384	0.0219511	ren
pie	-0.0004314	0.0031488	-0.14	0.891	-0.0066029	0.0057401	ren
pct_cde	93.7418						ren
pct_intref	-0.831069						ren
pct_intmed	7.57667						ren
pct_pie	-0.487389						ren
te	0.0963722	0.042422	2.27	0.023	0.0132267	0.179518	tnfrsf1a
cde	0.0952645	0.0436422	2.18	0.029	0.0097273	0.180802	tnfrsf1a
intref	-0.0002228	0.0008049	-0.28	0.782	-0.0018004	0.0013547	tnfrsf1a
intmed	0.0020535	0.0073068	0.28	0.779	-0.0122675	0.0163745	tnfrsf1a
pie	-0.0007229	0.0028494	-0.25	0.8	-0.0063076	0.0048618	tnfrsf1a
pct_cde	98.8506						tnfrsf1a
pct_intref	-0.231187						tnfrsf1a
pct_intmed	2.1308						tnfrsf1a
pct_pie	-0.750113						tnfrsf1a
te	0.104289	0.0418218	2.49	0.013	0.0223197	0.186258	tnfrsf4
cde	0.107744	0.0425353	2.53	0.011	0.0243757	0.191111	tnfrsf4
intref	-0.0001953	0.0007382	-0.26	0.791	-0.0016421	0.0012515	tnfrsf4
intmed	0.0017887	0.0066693	0.27	0.789	-0.0112829	0.0148604	tnfrsf4
pie	-0.005048	0.003103	-1.63	0.104	-0.0111297	0.0010337	tnfrsf4
pct_cde	103.313						tnfrsf4
pct_intref	-0.187268						tnfrsf4
pct_intmed	1.71514						tnfrsf4
pct_pie	-4.8404						tnfrsf4
te	0.0956447	0.0423977	2.26	0.024	0.0125468	0.178742	vsig4
cde	0.0927427	0.0435717	2.13	0.033	0.0073438	0.178142	vsig4
intref	-0.0002483	0.0008093	-0.31	0.759	-0.0018344	0.0013378	vsig4
intmed	0.0022831	0.0073031	0.31	0.755	-0.0120307	0.016597	vsig4
pie	0.0008671	0.0028438	0.3	0.76	-0.0047066	0.0064409	vsig4
pct_cde	96.9659						vsig4
pct_intref	-0.259607						vsig4
pct_intmed	2.38706						vsig4
pct_pie	0.906584						vsig4
te	0.108825	0.0421274	2.58	0.01	0.0262571	0.191394	cd83
cde	0.110606	0.042969	2.57	0.01	0.0263884	0.194824	cd83
intref	-0.0001975	0.0007903	-0.25	0.803	-0.0017465	0.0013514	cd83
intmed	0.0018129	0.0071621	0.25	0.8	-0.0122244	0.0158503	cd83
pie	-0.0033962	0.002908	-1.17	0.243	-0.0090959	0.0023035	cd83
pct_cde	101.636						cd83
pct_intref	-0.181483						cd83
pct_intmed	1.66588						cd83
pct_pie	-3.12078						cd83
te	0.0992051	0.0442857	2.24	0.025	0.0124068	0.186003	wfdc2
cde	0.0877888	0.0454762	1.93	0.054	-0.0013429	0.176921	wfdc2
intref	-0.0006447	0.0008848	-0.73	0.466	-0.0023788	0.0010895	wfdc2
intmed	0.00594	0.007221	0.82	0.411	-0.0082129	0.0200928	wfdc2
pie	0.006121	0.0033207	1.84	0.065	-0.0003874	0.0126294	wfdc2
pct_cde	88.4922						wfdc2
pct_intref	-0.649866						wfdc2
pct_intmed	5.9876						wfdc2
pct_pie	6.17005						wfdc2
te	0.106799	0.0418431	2.55	0.011	0.0247881	0.18881	il2ra
cde	0.10359	0.0425748	2.43	0.015	0.0201445	0.187034	il2ra
intref	-5.75e-05	0.0007461	-0.08	0.939	-0.0015198	0.0014048	il2ra
intmed	0.0005258	0.0068162	0.08	0.939	-0.0128337	0.0138854	il2ra
pie	0.0027412	0.0028472	0.96	0.336	-0.0028393	0.0083216	il2ra
pct_cde	96.9948						il2ra
pct_intref	-0.0538395						il2ra
pct_intmed	0.492327						il2ra
pct_pie	2.56669						il2ra
te	0.0949541	0.0428931	2.21	0.027	0.0108853	0.179023	tnfrsf10b
cde	0.0902278	0.0440301	2.05	0.04	0.0039303	0.176525	tnfrsf10b
intref	-0.000872	0.000959	-0.91	0.363	-0.0027516	0.0010076	tnfrsf10b
intmed	0.0080926	0.0071731	1.13	0.259	-0.0059664	0.0221515	tnfrsf10b
pie	-0.0024942	0.002854	-0.87	0.382	-0.008088	0.0030995	tnfrsf10b
pct_cde	95.0225						tnfrsf10b
pct_intref	-0.918338						tnfrsf10b
pct_intmed	8.52264						tnfrsf10b
pct_pie	-2.62674						tnfrsf10b
te	0.101653	0.042859	2.37	0.018	0.0176514	0.185656	colec12
cde	0.104164	0.0443033	2.35	0.019	0.0173309	0.190997	colec12
intref	7.43e-05	0.0007708	0.1	0.923	-0.0014365	0.0015851	colec12
intmed	-0.0006863	0.0071051	-0.1	0.923	-0.0146121	0.0132395	colec12
pie	-0.0018984	0.0027448	-0.69	0.489	-0.0072781	0.0034813	colec12
pct_cde	102.469						colec12
pct_intref	0.0730914						colec12
pct_intmed	-0.675137						colec12
pct_pie	-1.86752						colec12
te	0.0931038	0.0423013	2.2	0.028	0.0101947	0.176013	relt
cde	0.0906406	0.0432477	2.1	0.036	0.0058766	0.175405	relt
intref	-0.0006636	0.0008415	-0.79	0.43	-0.0023129	0.0009857	relt
intmed	0.0061162	0.0066387	0.92	0.357	-0.0068955	0.0191278	relt
pie	-0.0029894	0.0027808	-1.07	0.282	-0.0084397	0.0024609	relt
pct_cde	97.3544						relt
pct_intref	-0.712753						relt
pct_intmed	6.56923						relt
pct_pie	-3.21082						relt
te	0.0958066	0.0423886	2.26	0.024	0.0127265	0.178887	plaur
cde	0.0921217	0.0434919	2.12	0.034	0.0068792	0.177364	plaur
intref	-0.0001556	0.0008133	-0.19	0.848	-0.0017497	0.0014385	plaur
intmed	0.0014321	0.0074275	0.19	0.847	-0.0131255	0.0159898	plaur
pie	0.0024083	0.002718	0.89	0.376	-0.0029189	0.0077354	plaur
pct_cde	96.1538						plaur
pct_intref	-0.162411						plaur
pct_intmed	1.49478						plaur
pct_pie	2.51371						plaur

## Sheet: TOP 15 HITS VS. Mean OD
FOURWAYDECOMP	Beta	SE	z	P	LCL	UCL	PROTEIN
te	0.0605794	0.0465304	1.3	0.193	-0.0306185	0.151777	odam
cde	0.0642817	0.0474689	1.35	0.176	-0.0287557	0.157319	odam
intref	-3.5e-05	0.0012016	-0.03	0.977	-0.0023901	0.0023202	odam
intmed	0.0003244	0.0111398	0.03	0.977	-0.0215091	0.022158	odam
pie	-0.0039917	0.0045509	-0.88	0.38	-0.0129112	0.0049278	odam
pct_cde	106.111						odam
pct_intref	-0.0577754						odam
pct_intmed	0.535496						odam
pct_pie	-6.5892						odam
te	0.0639352	0.0465449	1.37	0.17	-0.0272911	0.155162	efna4
cde	0.0677937	0.0480508	1.41	0.158	-0.0263841	0.161972	efna4
intref	0.0014337	0.0012978	1.1	0.269	-0.00111	0.0039775	efna4
intmed	-0.0133118	0.010006	-1.33	0.183	-0.0329231	0.0062995	efna4
pie	0.0080195	0.0042007	1.91	0.056	-0.0002138	0.0162528	efna4
pct_cde	106.035						efna4
pct_intref	2.24243						efna4
pct_intmed	-20.8208						efna4
pct_pie	12.5432						efna4
te	0.0595854	0.0468704	1.27	0.204	-0.0322788	0.15145	acvrl1
cde	0.0638492	0.0486306	1.31	0.189	-0.0314649	0.159163	acvrl1
intref	0.0004208	0.0010302	0.41	0.683	-0.0015984	0.0024401	acvrl1
intmed	-0.0039074	0.0093244	-0.42	0.675	-0.0221829	0.0143681	acvrl1
pie	-0.0007772	0.0035995	-0.22	0.829	-0.0078322	0.0062777	acvrl1
pct_cde	107.156						acvrl1
pct_intref	0.706213						acvrl1
pct_intmed	-6.55765						acvrl1
pct_pie	-1.30435						acvrl1
te	0.0516674	0.0471659	1.1	0.273	-0.040776	0.144111	gdf15
cde	0.0322004	0.049394	0.65	0.514	-0.0646101	0.129011	gdf15
intref	-0.0010443	0.0011518	-0.91	0.365	-0.0033018	0.0012132	gdf15
intmed	0.0095386	0.0090537	1.05	0.292	-0.0082064	0.0272836	gdf15
pie	0.0109728	0.0039752	2.76	0.006	0.0031816	0.018764	gdf15
pct_cde	62.3225						gdf15
pct_intref	-2.0212						gdf15
pct_intmed	18.4615						gdf15
pct_pie	21.2374						gdf15
te	0.0598953	0.0457508	1.31	0.19	-0.0297746	0.149565	ren
cde	0.0452113	0.0464782	0.97	0.331	-0.0458844	0.136307	ren
intref	-0.0009297	0.0010725	-0.87	0.386	-0.0030317	0.0011724	ren
intmed	0.0084754	0.0085377	0.99	0.321	-0.0082582	0.025209	ren
pie	0.0071383	0.0037303	1.91	0.056	-0.000173	0.0144496	ren
pct_cde	75.4839						ren
pct_intref	-1.55221						ren
pct_intmed	14.1504						ren
pct_pie	11.918						ren
te	0.0654651	0.0463278	1.41	0.158	-0.0253357	0.156266	tnfrsf1a
cde	0.0643658	0.0476577	1.35	0.177	-0.0290416	0.157773	tnfrsf1a
intref	0.0008411	0.001028	0.82	0.413	-0.0011738	0.002856	tnfrsf1a
intmed	-0.0077519	0.0081498	-0.95	0.342	-0.0237253	0.0082214	tnfrsf1a
pie	0.0080101	0.0035861	2.23	0.026	0.0009816	0.0150387	tnfrsf1a
pct_cde	98.3208						tnfrsf1a
pct_intref	1.28481						tnfrsf1a
pct_intmed	-11.8413						tnfrsf1a
pct_pie	12.2357						tnfrsf1a
te	0.0674318	0.0456885	1.48	0.14	-0.0221161	0.15698	tnfrsf4
cde	0.0665045	0.0464756	1.43	0.152	-0.024586	0.157595	tnfrsf4
intref	-0.0001849	0.0008035	-0.23	0.818	-0.0017596	0.0013899	tnfrsf4
intmed	0.0016935	0.0072839	0.23	0.816	-0.0125826	0.0159696	tnfrsf4
pie	-0.0005813	0.0031595	-0.18	0.854	-0.0067738	0.0056112	tnfrsf4
pct_cde	98.6248						tnfrsf4
pct_intref	-0.274203						tnfrsf4
pct_intmed	2.51143						tnfrsf4
pct_pie	-0.862056						tnfrsf4
te	0.0654442	0.0463024	1.41	0.158	-0.0253069	0.156195	vsig4
cde	0.064521	0.047587	1.36	0.175	-0.0287477	0.15779	vsig4
intref	0.0008355	0.0010286	0.81	0.417	-0.0011805	0.0028514	vsig4
intmed	-0.0076828	0.0081421	-0.94	0.345	-0.023641	0.0082755	vsig4
pie	0.0077705	0.0035581	2.18	0.029	0.0007967	0.0147443	vsig4
pct_cde	98.5893						vsig4
pct_intref	1.27666						vsig4
pct_intmed	-11.7395						vsig4
pct_pie	11.8735						vsig4
te	0.0744864	0.0461139	1.62	0.106	-0.0158952	0.164868	cd83
cde	0.0736413	0.047037	1.57	0.117	-0.0185495	0.165832	cd83
intref	-0.0001667	0.0008601	-0.19	0.846	-0.0018525	0.0015191	cd83
intmed	0.0015298	0.0078348	0.2	0.845	-0.0138261	0.0168857	cd83
pie	-0.000518	0.0030703	-0.17	0.866	-0.0065356	0.0054996	cd83
pct_cde	98.8654						cd83
pct_intref	-0.223799						cd83
pct_intmed	2.0538						cd83
pct_pie	-0.695429						cd83
te	0.081371	0.0485723	1.68	0.094	-0.0138289	0.176571	wfdc2
cde	0.0859286	0.0499519	1.72	0.085	-0.0119753	0.183833	wfdc2
intref	0.0009506	0.0010625	0.89	0.371	-0.0011319	0.0030331	wfdc2
intmed	-0.0087591	0.0080437	-1.09	0.276	-0.0245245	0.0070063	wfdc2
pie	0.0032509	0.0033895	0.96	0.338	-0.0033924	0.0098941	wfdc2
pct_cde	105.601						wfdc2
pct_intref	1.16823						wfdc2
pct_intmed	-10.7644						wfdc2
pct_pie	3.99516						wfdc2
te	0.0755161	0.0457832	1.65	0.099	-0.0142173	0.165249	il2ra
cde	0.077057	0.046589	1.65	0.098	-0.0142559	0.16837	il2ra
intref	0.000398	0.0008596	0.46	0.643	-0.0012868	0.0020829	il2ra
intmed	-0.0036409	0.0075055	-0.49	0.628	-0.0183514	0.0110695	il2ra
pie	0.001702	0.0030624	0.56	0.578	-0.0043003	0.0077043	il2ra
pct_cde	102.04						il2ra
pct_intref	0.52704						il2ra
pct_intmed	-4.82136						il2ra
pct_pie	2.25382						il2ra
te	0.0590944	0.0467352	1.26	0.206	-0.032505	0.150694	tnfrsf10b
cde	0.0570493	0.0479913	1.19	0.235	-0.037012	0.151111	tnfrsf10b
intref	0.000265	0.0008333	0.32	0.75	-0.0013682	0.0018981	tnfrsf10b
intmed	-0.002459	0.0075655	-0.33	0.745	-0.0172871	0.0123691	tnfrsf10b
pie	0.0042391	0.0032016	1.32	0.185	-0.002036	0.0105141	tnfrsf10b
pct_cde	96.5393						tnfrsf10b
pct_intref	0.448435						tnfrsf10b
pct_intmed	-4.16114						tnfrsf10b
pct_pie	7.17344						tnfrsf10b
te	0.0758109	0.0469836	1.61	0.107	-0.0162752	0.167897	colec12
cde	0.0775327	0.0485674	1.6	0.11	-0.0176577	0.172723	colec12
intref	0.000701	0.0009725	0.72	0.471	-0.001205	0.0026071	colec12
intmed	-0.0064746	0.0079323	-0.82	0.414	-0.0220216	0.0090724	colec12
pie	0.0040518	0.0031165	1.3	0.194	-0.0020564	0.0101599	colec12
pct_cde	102.271						colec12
pct_intref	0.924669						colec12
pct_intmed	-8.54046						colec12
pct_pie	5.34461						colec12
te	0.0624283	0.046223	1.35	0.177	-0.0281671	0.153024	relt
cde	0.0638854	0.0472617	1.35	0.176	-0.0287459	0.156517	relt
intref	0.0004695	0.0008352	0.56	0.574	-0.0011674	0.0021064	relt
intmed	-0.0043272	0.0071553	-0.6	0.545	-0.0183513	0.0096968	relt
pie	0.0024006	0.0029939	0.8	0.423	-0.0034673	0.0082686	relt
pct_cde	102.334						relt
pct_intref	0.752063						relt
pct_intmed	-6.93147						relt
pct_pie	3.84537						relt
te	0.0652997	0.0464893	1.4	0.16	-0.0258177	0.156417	plaur
cde	0.062888	0.0477055	1.32	0.187	-0.030613	0.156389	plaur
intref	0.0003711	0.0009217	0.4	0.687	-0.0014355	0.0021777	plaur
intmed	-0.0034161	0.008179	-0.42	0.676	-0.0194466	0.0126144	plaur
pie	0.0054567	0.0031904	1.71	0.087	-0.0007964	0.0117097	plaur
pct_cde	96.3067						plaur
pct_intref	0.568303						plaur
pct_intmed	-5.23142						plaur
pct_pie	8.35639						plaur
