# Supplementary material for: Mediating and moderating effects of plasma proteomic biomarkers on the association between poor oral health problems and brain white matter microstructural integrity: the UK Biobank study
Source: Mol Psychiatry. 2024 Jul 30;30(2):388–401. doi: 10.1038/s41380-024-02678-3 (PMC11746130; doi:10.1038/s41380-024-02678-3)
Supplement: Supplementary file 3 — Datasheet 2 [file 41380_2024_2678_MOESM3_ESM.xlsx]

## Sheet: FAmean
Model	DE_Estimate	DE_SE	DE_P	IE_Estimate	IE_SE	IE_P	TE_Estimate	TE_SE	TE_P	IE_TE_pct
Full model	-0.115	0.045	0.01	-0.017	0.006	0.006	-0.133	0.045	0.003	12.782
Sociodem only	-0.125	0.045	0.006	-0.024	0.007	0.001	-0.148	0.045	0.001	16.2162
Age and sex only	-0.132	0.045	0.003	-0.027	0.007	0.001	-0.151	0.029	<0.001	17.8808
Unadjusted	-0.313	0.02	<0.001	-0.181	0.021	<0.001	-0.4	0.047	<0.001	45.25

## Sheet: MDmean
Model	DE_Estimate	DE_SE	DE_P	IE_Estimate	IE_SE	IE_P	TE_Estimate	TE_SE	TE_P	IE_TE_pct
Full model	0.089	0.044	0.04	0.017	0.006	0.005	0.107	0.043	0.014	15.8879
Sociodem only	0.088	0.044	0.043	0.019	0.007	0.003	0.108	0.043	0.013	17.5926
Age and sex only	0.083	0.043	0.056	0.021	0.007	0.002	0.104	0.043	0.016	20.1923
Unadjusted	0.202	0.047	<0.001	0.208	0.023	<0.001	0.41	0.05	<0.001	50.7317

## Sheet: ICVFmean
Model	DE_Estimate	DE_SE	DE_P	IE_Estimate	IE_SE	IE_P	TE_Estimate	TE_SE	TE_P	IE_TE_pct
Full model	-0.066	0.044	0.15	-0.009	0.005	0.08	-0.077	0.046	0.095	11.6883
Sociodem only	-0.064	0.046	0.16	-0.01	0.006	0.085	-0.075	0.045	0.1	13.3333
Age and sex only	-0.063	0.046	0.17	-0.012	0.006	0.066	-0.075	0.045	0.1	16
Unadjusted	-0.141	0.047	0.003	-0.129	0.017	<0.001	-0.269	0.047	<0.001	47.9554

## Sheet: ISOVFmean
Model	DE_Estimate	DE_SE	DE_P	IE_Estimate	IE_SE	IE_P	TE_Estimate	TE_SE	TE_P	IE_TE_pct
Full model	0.087	0.044	0.046	0.02	0.007	0.003	0.107	0.044	0.014	18.6916
Sociodem only	0.09	0.044	0.04	0.024	0.007	0.001	0.114	0.044	0.009	21.0526
Age and sex only	0.082	0.044	0.061	0.026	0.007	0.001	0.107	0.044	0.014	24.2991
Unadjusted	0.194	0.047	<0.001	0.21	0.023	<0.001	0.404	0.047	<0.001	51.9802

## Sheet: ODmean
Model	DE_Estimate	DE_SE	DE_P	IE_Estimate	IE_SE	IE_P	TE_Estimate	TE_SE	TE_P	IE_TE_pct
Full model	0.053	0.048	0.28	0.017	0.006	0.01	0.069	0.047	0.15	24.6377
Sociodem only	0.066	0.048	0.18	0.023	0.008	0.002	0.089	0.048	0.065	25.8427
Age and sex only	0.075	0.048	0.12	0.027	0.008	0.001	0.101	0.048	0.035	26.7327
Unadjusted	0.11	0.048	0.023	0.112	0.016	<0.001	0.222	0.047	<0.001	50.4505

## Sheet: ALL
Model	DE_Estimate	DE_SE	DE_P	IE_Estimate	IE_SE	IE_P	TE_Estimate	TE_SE	TE_P	IE_TE_pct	Metric
Full model	-0.115	0.045	0.01	-0.017	0.006	0.006	-0.133	0.045	0.003	12.782	FAmean
Sociodem only	-0.125	0.045	0.006	-0.024	0.007	0.001	-0.148	0.045	0.001	16.2162	FAmean
Age and sex only	-0.132	0.045	0.003	-0.027	0.007	0.001	-0.151	0.029	<0.001	17.8808	FAmean
Unadjusted	-0.313	0.02	<0.001	-0.181	0.021	<0.001	-0.4	0.047	<0.001	45.25	FAmean
Full model	0.089	0.044	0.04	0.017	0.006	0.005	0.107	0.043	0.014	15.8879	MDmean
Sociodem only	0.088	0.044	0.043	0.019	0.007	0.003	0.108	0.043	0.013	17.5926	MDmean
Age and sex only	0.083	0.043	0.056	0.021	0.007	0.002	0.104	0.043	0.016	20.1923	MDmean
Unadjusted	0.202	0.047	<0.001	0.208	0.023	<0.001	0.41	0.05	<0.001	50.7317	MDmean
Full model	-0.066	0.044	0.15	-0.009	0.005	0.08	-0.077	0.046	0.095	11.6883	ICVFmean
Sociodem only	-0.064	0.046	0.16	-0.01	0.006	0.085	-0.075	0.045	0.1	13.3333	ICVFmean
Age and sex only	-0.063	0.046	0.17	-0.012	0.006	0.066	-0.075	0.045	0.1	16	ICVFmean
Unadjusted	-0.141	0.047	0.003	-0.129	0.017	<0.001	-0.269	0.047	<0.001	47.9554	ICVFmean
Full model	0.087	0.044	0.046	0.02	0.007	0.003	0.107	0.044	0.014	18.6916	ISOVFmean
Sociodem only	0.09	0.044	0.04	0.024	0.007	0.001	0.114	0.044	0.009	21.0526	ISOVFmean
Age and sex only	0.082	0.044	0.061	0.026	0.007	0.001	0.107	0.044	0.014	24.2991	ISOVFmean
Unadjusted	0.194	0.047	<0.001	0.21	0.023	<0.001	0.404	0.047	<0.001	51.9802	ISOVFmean
Full model	0.053	0.048	0.28	0.017	0.006	0.01	0.069	0.047	0.15	24.6377	ODmean
Sociodem only	0.066	0.048	0.18	0.023	0.008	0.002	0.089	0.048	0.065	25.8427	ODmean
Age and sex only	0.075	0.048	0.12	0.027	0.008	0.001	0.101	0.048	0.035	26.7327	ODmean
Unadjusted	0.11	0.048	0.023	0.112	0.016	<0.001	0.222	0.047	<0.001	50.4505	ODmean
