# Supplementary material for: Mediating and moderating effects of plasma proteomic biomarkers on the association between poor oral health problems and brain white matter microstructural integrity: the UK Biobank study
Source: Mol Psychiatry. 2024 Jul 30;30(2):388–401. doi: 10.1038/s41380-024-02678-3 (PMC11746130; doi:10.1038/s41380-024-02678-3)
Supplement: Supplementary file 4 — Datasheet 3 [file 41380_2024_2678_MOESM4_ESM.xlsx]

## Sheet: FIGURE 4_TABLE
Column1	FA	MD	ICVF	ISOVF	OD
tereri	-0.132585	0.0975687	-0.0721119	0.10054	0.078877
ereri_cde	-0.121812	0.0801216	-0.0581644	0.0890484	0.0835072
ereri_intref	1.8e-05	-0.0008631	0.0003727	-0.0006789	0.0009651
ereri_intmed	-0.0001652	0.0079068	-0.003414	0.0062197	-0.0088418
ereri_pie	-0.0106256	0.0104034	-0.0109061	0.0059509	0.0032465

## Sheet: FIGURE 4
Column1	FA	MD	ICVF	ISOVF	OD
tereri	-0.132585	0.0975687	-0.0721119	0.10054	0.078877
ereri_cde	-0.121812	0.0801216	-0.0581644	0.0890484	0.0835072
ereri_intref	1.8e-05	-0.0008631	0.0003727	-0.0006789	0.0009651
ereri_intmed	-0.0001652	0.0079068	-0.003414	0.0062197	-0.0088418
ereri_pie	-0.0106256	0.0104034	-0.0109061	0.0059509	0.0032465

## Sheet: FA TRACT-SPECIFIC
FOURWAYDECOMP	Beta	SE	z	P	LCL	UCL	TRACT
te	-0.14581	0.0437978	-3.33	0.001	-0.231652	-0.059968	ACR_Left
cde	-0.138464	0.045022	-3.08	0.002	-0.226706	-0.0502225	ACR_Left
intref	3.09e-05	0.0007716	0.04	0.968	-0.0014813	0.0015432	ACR_Left
intmed	-0.0002835	0.0070661	-0.04	0.968	-0.0141329	0.0135658	ACR_Left
pie	-0.0070934	0.003415	-2.08	0.038	-0.0137867	-0.0004001	ACR_Left
pct_cde	94.9619						ACR_Left
pct_intref	-0.0211919						ACR_Left
pct_intmed	0.194431						ACR_Left
pct_pie	4.86482						ACR_Left
te	-0.101187	0.044886	-2.25	0.024	-0.189162	-0.0132117	ACR_Right
cde	-0.10068	0.0461697	-2.18	0.029	-0.19117	-0.0101886	ACR_Right
intref	-0.0009905	0.0010332	-0.96	0.338	-0.0030155	0.0010345	ACR_Right
intmed	0.0090738	0.0075347	1.2	0.228	-0.0056939	0.0238414	ACR_Right
pie	-0.0085904	0.0036533	-2.35	0.019	-0.0157507	-0.00143	ACR_Right
pct_cde	99.4988						ACR_Right
pct_intref	0.978885						ACR_Right
pct_intmed	-8.96739						ACR_Right
pct_pie	8.48966						ACR_Right
te	-0.102029	0.047454	-2.15	0.032	-0.195038	-0.0090214	ALIC_Left
cde	-0.0998998	0.0488128	-2.05	0.041	-0.195571	-0.0042286	ALIC_Left
intref	-0.0004036	0.000879	-0.46	0.646	-0.0021264	0.0013192	ALIC_Left
intmed	0.0036971	0.0077069	0.48	0.631	-0.0114081	0.0188023	ALIC_Left
pie	-0.0054232	0.0034882	-1.55	0.12	-0.0122599	0.0014136	ALIC_Left
pct_cde	97.9127						ALIC_Left
pct_intref	0.395572						ALIC_Left
pct_intmed	-3.62356						ALIC_Left
pct_pie	5.31533						ALIC_Left
te	-0.109558	0.0475056	-2.31	0.021	-0.202667	-0.0164483	ALIC_Right
cde	-0.109006	0.0488676	-2.23	0.026	-0.204785	-0.0132272	ALIC_Right
intref	-0.0005674	0.0009197	-0.62	0.537	-0.00237	0.0012352	ALIC_Right
intmed	0.0051982	0.0077601	0.67	0.503	-0.0100114	0.0204078	ALIC_Right
pie	-0.0051824	0.0034726	-1.49	0.136	-0.0119887	0.0016238	ALIC_Right
pct_cde	99.4964						ALIC_Right
pct_intref	0.517901						ALIC_Right
pct_intmed	-4.74472						ALIC_Right
pct_pie	4.7303						ALIC_Right
te	-0.0926928	0.0470067	-1.97	0.049	-0.184824	-0.0005614	BCC
cde	-0.0841747	0.0483147	-1.74	0.081	-0.17887	0.0105203	BCC
intref	-7.14e-05	0.0008291	-0.09	0.931	-0.0016964	0.0015536	BCC
intmed	0.0006542	0.0075841	0.09	0.931	-0.0142103	0.0155186	BCC
pie	-0.0091009	0.0038367	-2.37	0.018	-0.0166206	-0.0015811	BCC
pct_cde	90.8104						BCC
pct_intref	0.0770286						BCC
pct_intmed	-0.705772						BCC
pct_pie	9.81835						BCC
te	-0.0996866	0.0462892	-2.15	0.031	-0.190412	-0.0089615	CP_Left
cde	-0.092634	0.0475888	-1.95	0.052	-0.185906	0.0006383	CP_Left
intref	-0.0002761	0.0008361	-0.33	0.741	-0.0019148	0.0013625	CP_Left
intmed	0.0025298	0.0074908	0.34	0.736	-0.012152	0.0172116	CP_Left
pie	-0.0093063	0.0038217	-2.44	0.015	-0.0167966	-0.001816	CP_Left
pct_cde	92.9252						CP_Left
pct_intref	0.276968						CP_Left
pct_intmed	-2.53775						CP_Left
pct_pie	9.33556						CP_Left
te	-0.0869342	0.0467069	-1.86	0.063	-0.178478	0.0046096	CP_Right
cde	-0.0820264	0.048031	-1.71	0.088	-0.176165	0.0121125	CP_Right
intref	-0.0007918	0.0009795	-0.81	0.419	-0.0027116	0.001128	CP_Right
intmed	0.0072538	0.0077168	0.94	0.347	-0.0078709	0.0223786	CP_Right
pie	-0.0113698	0.0041238	-2.76	0.006	-0.0194522	-0.0032874	CP_Right
pct_cde	94.3546						CP_Right
pct_intref	0.910804						CP_Right
pct_intmed	-8.34401						CP_Right
pct_pie	13.0786						CP_Right
te	-0.0528674	0.0469111	-1.13	0.26	-0.144811	0.0390766	CCG_Left
cde	-0.0435925	0.0482086	-0.9	0.366	-0.13808	0.0508946	CCG_Left
intref	-2.54e-05	0.0008261	-0.03	0.975	-0.0016444	0.0015936	CCG_Left
intmed	0.0002328	0.0075661	0.03	0.975	-0.0145966	0.0150621	CCG_Left
pie	-0.0094823	0.0038784	-2.44	0.014	-0.0170837	-0.0018808	CCG_Left
pct_cde	82.4563						CCG_Left
pct_intref	0.0480447						CCG_Left
pct_intmed	-0.440347						CCG_Left
pct_pie	17.936						CCG_Left
te	-0.0883227	0.0474636	-1.86	0.063	-0.18135	0.0047042	CCG_Right
cde	-0.0725313	0.0486823	-1.49	0.136	-0.167947	0.0228842	CCG_Right
intref	0.0008792	0.0010216	0.86	0.389	-0.0011231	0.0028816	CCG_Right
intmed	-0.0080546	0.0078573	-1.03	0.305	-0.0234545	0.0073453	CCG_Right
pie	-0.0086161	0.0037992	-2.27	0.023	-0.0160624	-0.0011697	CCG_Right
pct_cde	82.1208						CCG_Right
pct_intref	-0.995441						CCG_Right
pct_intmed	9.11951						CCG_Right
pct_pie	9.75525						CCG_Right
te	-0.0979916	0.0481092	-2.04	0.042	-0.192284	-0.0036993	CH_Left
cde	-0.0981304	0.0494893	-1.98	0.047	-0.195128	-0.001133	CH_Left
intref	-0.0004105	0.0008915	-0.46	0.645	-0.0021577	0.0013367	CH_Left
intmed	0.0037607	0.007814	0.48	0.63	-0.0115545	0.0190758	CH_Left
pie	-0.0032114	0.0033875	-0.95	0.343	-0.0098507	0.0034279	CH_Left
pct_cde	100.142						CH_Left
pct_intref	0.418913						CH_Left
pct_intmed	-3.83778						CH_Left
pct_pie	3.27722						CH_Left
te	-0.119803	0.0479837	-2.5	0.013	-0.21385	-0.025757	CH_Right
cde	-0.118583	0.0493599	-2.4	0.016	-0.215326	-0.0218394	CH_Right
intref	-0.0002434	0.0008612	-0.28	0.777	-0.0019314	0.0014446	CH_Right
intmed	0.0022302	0.0077632	0.29	0.774	-0.0129855	0.0174458	CH_Right
pie	-0.0032071	0.0033788	-0.95	0.343	-0.0098295	0.0034152	CH_Right
pct_cde	98.9813						CH_Right
pct_intref	0.203166						CH_Right
pct_intmed	-1.86155						CH_Right
pct_pie	2.67697						CH_Right
te	-0.0128456	0.0476912	-0.27	0.788	-0.106319	0.0806275	CT_Left
cde	-0.0172707	0.0490447	-0.35	0.725	-0.113396	0.0788552	CT_Left
intref	-0.0010094	0.0010793	-0.94	0.35	-0.0031247	0.001106	CT_Left
intmed	0.0092471	0.0079799	1.16	0.247	-0.0063932	0.0248874	CT_Left
pie	-0.0038126	0.0033909	-1.12	0.261	-0.0104586	0.0028334	CT_Left
pct_cde	134.448						CT_Left
pct_intref	7.85794						CT_Left
pct_intmed	-71.9865						CT_Left
pct_pie	29.6802						CT_Left
te	-0.0432921	0.0471768	-0.92	0.359	-0.135757	0.0491726	CT_Right
cde	-0.0507827	0.0484923	-1.05	0.295	-0.145826	0.0442605	CT_Right
intref	-0.0012512	0.0011812	-1.06	0.289	-0.0035662	0.0010639	CT_Right
intmed	0.0114619	0.0080454	1.42	0.154	-0.0043068	0.0272306	CT_Right
pie	-0.0027202	0.0032996	-0.82	0.41	-0.0091873	0.0037469	CT_Right
pct_cde	117.302						CT_Right
pct_intref	2.89013						CT_Right
pct_intmed	-26.4757						CT_Right
pct_pie	6.28336						CT_Right
te	-0.151111	0.0463322	-3.26	0.001	-0.241921	-0.0603018	EC_Left
cde	-0.14056	0.0475977	-2.95	0.003	-0.23385	-0.0472701	EC_Left
intref	0.0002278	0.0008296	0.27	0.784	-0.0013982	0.0018538	EC_Left
intmed	-0.0020869	0.0074852	-0.28	0.78	-0.0167576	0.0125837	EC_Left
pie	-0.0086922	0.0037465	-2.32	0.02	-0.0160351	-0.0013493	EC_Left
pct_cde	93.0175						EC_Left
pct_intref	-0.15075						EC_Left
pct_intmed	1.38104						EC_Left
pct_pie	5.75218						EC_Left
te	-0.15885	0.0458963	-3.46	0.001	-0.248805	-0.0688943	EC_Right
cde	-0.149974	0.0471666	-3.18	0.001	-0.242419	-0.0575292	EC_Right
intref	0.0005397	0.0008855	0.61	0.542	-0.0011958	0.0022753	EC_Right
intmed	-0.0049447	0.0074875	-0.66	0.509	-0.0196199	0.0097306	EC_Right
pie	-0.0044706	0.0033126	-1.35	0.177	-0.0109631	0.002022	EC_Right
pct_cde	94.4126						EC_Right
pct_intref	-0.339756						EC_Right
pct_intmed	3.11282						EC_Right
pct_pie	2.81436						EC_Right
te	-0.112053	0.0436614	-2.57	0.01	-0.197628	-0.0264785	FCST_Left
cde	-0.106749	0.0448956	-2.38	0.017	-0.194743	-0.0187555	FCST_Left
intref	-0.0006201	0.0008745	-0.71	0.478	-0.0023341	0.0010939	FCST_Left
intmed	0.0056811	0.0071637	0.79	0.428	-0.0083596	0.0197217	FCST_Left
pie	-0.0103649	0.0038173	-2.72	0.007	-0.0178466	-0.0028831	FCST_Left
pct_cde	95.2666						FCST_Left
pct_intref	0.553398						FCST_Left
pct_intmed	-5.07						FCST_Left
pct_pie	9.24998						FCST_Left
te	-0.101601	0.0438188	-2.32	0.02	-0.187485	-0.015718	FCST_Right
cde	-0.0994514	0.045067	-2.21	0.027	-0.187781	-0.0111218	FCST_Right
intref	-0.0012032	0.0011172	-1.08	0.281	-0.0033929	0.0009865	FCST_Right
intmed	0.0110229	0.0075049	1.47	0.142	-0.0036865	0.0257322	FCST_Right
pie	-0.0119696	0.0040618	-2.95	0.003	-0.0199307	-0.0040086	FCST_Right
pct_cde	97.8839						FCST_Right
pct_intref	1.18424						FCST_Right
pct_intmed	-10.8492						FCST_Right
pct_pie	11.7809						FCST_Right
te	-0.0753264	0.0422256	-1.78	0.074	-0.158087	0.0074343	FO
cde	-0.0730584	0.0434323	-1.68	0.093	-0.158184	0.0120673	FO
intref	-0.000647	0.0008615	-0.75	0.453	-0.0023354	0.0010415	FO
intmed	0.005927	0.0069486	0.85	0.394	-0.0076921	0.019546	FO
pie	-0.007548	0.0033733	-2.24	0.025	-0.0141595	-0.0009364	FO
pct_cde	96.9891						FO
pct_intref	0.858929						FO
pct_intmed	-7.86842						FO
pct_pie	10.0204						FO
te	-0.104334	0.0463495	-2.25	0.024	-0.195177	-0.0134904	GCC
cde	-0.0934641	0.0476116	-1.96	0.05	-0.186781	-0.0001472	GCC
intref	0.0002277	0.0008298	0.27	0.784	-0.0013988	0.0018541	GCC
intmed	-0.0020857	0.0074873	-0.28	0.781	-0.0167606	0.0125892	GCC
pie	-0.0090115	0.0037862	-2.38	0.017	-0.0164322	-0.0015908	GCC
pct_cde	89.5819						GCC
pct_intref	-0.218242						GCC
pct_intmed	1.99907						GCC
pct_pie	8.63719						GCC
te	-0.116597	0.0474875	-2.46	0.014	-0.209671	-0.0235234	ICP_Left
cde	-0.121505	0.0488318	-2.49	0.013	-0.217214	-0.0257964	ICP_Left
intref	-0.0010987	0.0011151	-0.99	0.325	-0.0032842	0.0010869	ICP_Left
intmed	0.0100649	0.007999	1.26	0.208	-0.0056128	0.0257426	ICP_Left
pie	-0.0040586	0.0033919	-1.2	0.231	-0.0107066	0.0025895	ICP_Left
pct_cde	104.209						ICP_Left
pct_intref	0.942304						ICP_Left
pct_intmed	-8.6322						ICP_Left
pct_pie	3.48087						ICP_Left
te	-0.0508963	0.047407	-1.07	0.283	-0.143812	0.0420198	ICP_Right
cde	-0.0579998	0.0487331	-1.19	0.234	-0.153515	0.0375154	ICP_Right
intref	-0.0011971	0.0011586	-1.03	0.302	-0.003468	0.0010738	ICP_Right
intmed	0.0109669	0.0080455	1.36	0.173	-0.004802	0.0267357	ICP_Right
pie	-0.0026663	0.0033132	-0.8	0.421	-0.0091599	0.0038274	ICP_Right
pct_cde	113.957						ICP_Right
pct_intref	2.35204						ICP_Right
pct_intmed	-21.5475						ICP_Right
pct_pie	5.23869						ICP_Right
te	-0.108686	0.0473995	-2.29	0.022	-0.201587	-0.0157847	ML_Left
cde	-0.108543	0.0487562	-2.23	0.026	-0.204103	-0.0129825	ML_Left
intref	-0.0009312	0.0010432	-0.89	0.372	-0.0029757	0.0011134	ML_Left
intmed	0.0085306	0.0078945	1.08	0.28	-0.0069423	0.0240035	ML_Left
pie	-0.0077426	0.0037048	-2.09	0.037	-0.0150039	-0.0004813	ML_Left
pct_cde	99.8682						ML_Left
pct_intref	0.85678						ML_Left
pct_intmed	-7.84885						ML_Left
pct_pie	7.12382						ML_Left
te	-0.121334	0.0476513	-2.55	0.011	-0.214729	-0.0279394	ML_Right
cde	-0.117412	0.0490096	-2.4	0.017	-0.213469	-0.0213545	ML_Right
intref	-0.0004216	0.000886	-0.48	0.634	-0.0021581	0.0013149	ML_Right
intmed	0.0038621	0.0077417	0.5	0.618	-0.0113115	0.0190356	ML_Right
pie	-0.0073632	0.0036796	-2	0.045	-0.014575	-0.0001513	ML_Right
pct_cde	96.767						ML_Right
pct_intref	0.34747						ML_Right
pct_intmed	-3.18302						ML_Right
pct_pie	6.06852						ML_Right
te	-0.0282458	0.0468749	-0.6	0.547	-0.120119	0.0636272	MCP
cde	-0.027101	0.0482195	-0.56	0.574	-0.121609	0.0674074	MCP
intref	-0.0001149	0.0008297	-0.14	0.89	-0.001741	0.0015112	MCP
intmed	0.0010527	0.0075714	0.14	0.889	-0.013787	0.0158925	MCP
pie	-0.0020826	0.0032574	-0.64	0.523	-0.0084671	0.0043018	MCP
pct_cde	95.947						MCP
pct_intref	0.406786						MCP
pct_intmed	-3.72693						MCP
pct_pie	7.37313						MCP
te	-0.0459541	0.0491519	-0.93	0.35	-0.14229	0.050382	PCT
cde	-0.0432156	0.0505586	-0.85	0.393	-0.142309	0.0558775	PCT
intref	-2.11e-05	0.0008663	-0.02	0.981	-0.0017189	0.0016768	PCT
intmed	0.0001929	0.0079349	0.02	0.981	-0.0153592	0.0157449	PCT
pie	-0.0029103	0.0034434	-0.85	0.398	-0.0096593	0.0038387	PCT
pct_cde	94.0408						PCT
pct_intref	0.0459154						PCT
pct_intmed	-0.419767						PCT
pct_pie	6.33306						PCT
te	-0.056462	0.0484482	-1.17	0.244	-0.151419	0.0384946	PCR_Left
cde	-0.0398491	0.0496777	-0.8	0.422	-0.137216	0.0575174	PCR_Left
intref	0.0014486	0.0012921	1.12	0.262	-0.0010838	0.003981	PCR_Left
intmed	-0.0132706	0.0083614	-1.59	0.112	-0.0296587	0.0031175	PCR_Left
pie	-0.0047909	0.0034948	-1.37	0.17	-0.0116405	0.0020588	PCR_Left
pct_cde	70.5768						PCR_Left
pct_intref	-2.56562						PCR_Left
pct_intmed	23.5036						PCR_Left
pct_pie	8.48518						PCR_Left
te	-0.0764199	0.0489465	-1.56	0.118	-0.172353	0.0195134	PCR_Right
cde	-0.0588798	0.0501702	-1.17	0.241	-0.157212	0.039452	PCR_Right
intref	0.0017766	0.0014698	1.21	0.227	-0.0011042	0.0046574	PCR_Right
intmed	-0.016276	0.0087021	-1.87	0.061	-0.0333318	0.0007799	PCR_Right
pie	-0.0030408	0.0034238	-0.89	0.374	-0.0097514	0.0036698	PCR_Right
pct_cde	77.0477						PCR_Right
pct_intref	-2.32479						PCR_Right
pct_intmed	21.2981						PCR_Right
pct_pie	3.97907						PCR_Right
te	-0.0391604	0.0489369	-0.8	0.424	-0.135075	0.0567542	PLIC_Left
cde	-0.0328791	0.0503191	-0.65	0.513	-0.131503	0.0657446	PLIC_Left
intref	0.0004603	0.0009157	0.5	0.615	-0.0013344	0.0022551	PLIC_Left
intmed	-0.0042171	0.0079553	-0.53	0.596	-0.0198092	0.011375	PLIC_Left
pie	-0.0025245	0.0034118	-0.74	0.459	-0.0092116	0.0041625	PLIC_Left
pct_cde	83.9601						PLIC_Left
pct_intref	-1.17542						PLIC_Left
pct_intmed	10.7688						PLIC_Left
pct_pie	6.44656						PLIC_Left
te	-0.0274626	0.0487731	-0.56	0.573	-0.123056	0.0681308	PLIC_Right
cde	-0.0214279	0.0501524	-0.43	0.669	-0.119725	0.0768689	PLIC_Right
intref	0.0004046	0.0009011	0.45	0.653	-0.0013614	0.0021707	PLIC_Right
intmed	-0.0037069	0.0079161	-0.47	0.64	-0.0192222	0.0118084	PLIC_Right
pie	-0.0027325	0.0034092	-0.8	0.423	-0.0094143	0.0039493	PLIC_Right
pct_cde	78.0258						PLIC_Right
pct_intref	-1.47328						PLIC_Right
pct_intmed	13.498						PLIC_Right
pct_pie	9.9499						PLIC_Right
te	-0.099177	0.0463426	-2.14	0.032	-0.190007	-0.0083472	PTR_Left
cde	-0.0878071	0.047598	-1.84	0.065	-0.181097	0.0054833	PTR_Left
intref	0.0002379	0.0008309	0.29	0.775	-0.0013907	0.0018664	PTR_Left
intmed	-0.0021791	0.0074866	-0.29	0.771	-0.0168525	0.0124943	PTR_Left
pie	-0.0094287	0.0038377	-2.46	0.014	-0.0169504	-0.0019069	PTR_Left
pct_cde	88.5357						PTR_Left
pct_intref	-0.239874						PTR_Left
pct_intmed	2.19718						PTR_Left
pct_pie	9.50694						PTR_Left
te	-0.0952883	0.0461401	-2.07	0.039	-0.185721	-0.0048553	PTR_Right
cde	-0.08729	0.0474275	-1.84	0.066	-0.180246	0.0056661	PTR_Right
intref	6.69e-05	0.0008137	0.08	0.935	-0.001528	0.0016617	PTR_Right
intmed	-0.0006125	0.0074447	-0.08	0.934	-0.0152037	0.0139788	PTR_Right
pie	-0.0074527	0.0035954	-2.07	0.038	-0.0144995	-0.000406	PTR_Right
pct_cde	91.6062						PTR_Right
pct_intref	-0.070208						PTR_Right
pct_intmed	0.642786						PTR_Right
pct_pie	7.82121						PTR_Right
te	-0.0326346	0.0484859	-0.67	0.501	-0.127665	0.062396	RPIC_Left
cde	-0.0244274	0.0498357	-0.49	0.624	-0.122104	0.0732488	RPIC_Left
intref	0.0010639	0.0011129	0.96	0.339	-0.0011175	0.0032452	RPIC_Left
intmed	-0.0097461	0.0081299	-1.2	0.231	-0.0256805	0.0061883	RPIC_Left
pie	0.000475	0.0033325	0.14	0.887	-0.0060566	0.0070066	RPIC_Left
pct_cde	74.8512						RPIC_Left
pct_intref	-3.26004						RPIC_Left
pct_intmed	29.8643						RPIC_Left
pct_pie	-1.45551						RPIC_Left
te	-0.0609724	0.048536	-1.26	0.209	-0.156101	0.0341563	RPIC_Right
cde	-0.0608322	0.0499282	-1.22	0.223	-0.15869	0.0370253	RPIC_Right
intref	-0.0004422	0.0009053	-0.49	0.625	-0.0022166	0.0013323	RPIC_Right
intmed	0.0040506	0.0078899	0.51	0.608	-0.0114133	0.0195145	RPIC_Right
pie	-0.0037487	0.0034444	-1.09	0.276	-0.0104995	0.0030021	RPIC_Right
pct_cde	99.7701						RPIC_Right
pct_intref	0.725246						RPIC_Right
pct_intmed	-6.64333						RPIC_Right
pct_pie	6.14819						RPIC_Right
te	-0.142849	0.0478002	-2.99	0.003	-0.236536	-0.0491627	SS_Left
cde	-0.144735	0.0491663	-2.94	0.003	-0.241099	-0.0483711	SS_Left
intref	-0.0009523	0.0010573	-0.9	0.368	-0.0030246	0.00112	SS_Left
intmed	0.0087244	0.0079678	1.09	0.274	-0.0068922	0.024341	SS_Left
pie	-0.0058861	0.0035488	-1.66	0.097	-0.0128416	0.0010693	SS_Left
pct_cde	101.32						SS_Left
pct_intref	0.666646						SS_Left
pct_intmed	-6.10741						SS_Left
pct_pie	4.12049						SS_Left
te	-0.0999589	0.04789	-2.09	0.037	-0.193822	-0.0060962	SS_Right
cde	-0.0944245	0.0492475	-1.92	0.055	-0.190948	0.0020987	SS_Right
intref	-8.76e-05	0.0008457	-0.1	0.917	-0.0017452	0.00157	SS_Right
intmed	0.0008027	0.0077311	0.1	0.917	-0.01435	0.0159555	SS_Right
pie	-0.0062495	0.0035858	-1.74	0.081	-0.0132775	0.0007786	SS_Right
pct_cde	94.4633						SS_Right
pct_intref	0.087636						SS_Right
pct_intmed	-0.80303						SS_Right
pct_pie	6.25207						SS_Right
te	-0.0255657	0.0489469	-0.52	0.601	-0.1215	0.0703684	SCC
cde	-0.0148484	0.0502885	-0.3	0.768	-0.113412	0.0837152	SCC
intref	0.0003987	0.0009021	0.44	0.659	-0.0013694	0.0021668	SCC
intmed	-0.0036525	0.007936	-0.46	0.645	-0.0192068	0.0119019	SCC
pie	-0.0074635	0.0037661	-1.98	0.048	-0.0148449	-8.2e-05	SCC
pct_cde	58.0794						SCC
pct_intref	-1.55951						SCC
pct_intmed	14.2867						SCC
pct_pie	29.1934						SCC
te	-0.112933	0.0479843	-2.35	0.019	-0.20698	-0.0188853	SCP_Left
cde	-0.102551	0.0493013	-2.08	0.038	-0.199179	-0.005922	SCP_Left
intref	-0.0002685	0.0008636	-0.31	0.756	-0.0019611	0.0014241	SCP_Left
intmed	0.0024596	0.0077577	0.32	0.751	-0.0127452	0.0176643	SCP_Left
pie	-0.012573	0.0043647	-2.88	0.004	-0.0211277	-0.0040183	SCP_Left
pct_cde	90.8069						SCP_Left
pct_intref	0.237752						SCP_Left
pct_intmed	-2.17793						SCP_Left
pct_pie	11.1332						SCP_Left
te	-0.104646	0.0483517	-2.16	0.03	-0.199413	-0.0098784	SCP_Right
cde	-0.0937092	0.0496734	-1.89	0.059	-0.191067	0.0036489	SCP_Right
intref	3.63e-05	0.0008513	0.04	0.966	-0.0016323	0.0017049	SCP_Right
intmed	-0.0003326	0.0077962	-0.04	0.966	-0.0156129	0.0149477	SCP_Right
pie	-0.0106403	0.0041097	-2.59	0.01	-0.0186953	-0.0025854	SCP_Right
pct_cde	89.5488						SCP_Right
pct_intref	-0.0346884						SCP_Right
pct_intmed	0.317834						SCP_Right
pct_pie	10.1679						SCP_Right
te	-0.0696844	0.0476498	-1.46	0.144	-0.163076	0.0237074	SCR_Left
cde	-0.0497204	0.048778	-1.02	0.308	-0.145324	0.0458828	SCR_Left
intref	0.0019163	0.0015337	1.25	0.211	-0.0010897	0.0049223	SCR_Left
intmed	-0.0175555	0.0086359	-2.03	0.042	-0.0344815	-0.0006295	SCR_Left
pie	-0.0043248	0.0034055	-1.27	0.204	-0.0109995	0.0023499	SCR_Left
pct_cde	71.3508						SCR_Left
pct_intref	-2.74997						SCR_Left
pct_intmed	25.1929						SCR_Left
pct_pie	6.20627						SCR_Left
te	-0.0330189	0.0477693	-0.69	0.489	-0.126645	0.0606072	SCR_Right
cde	-0.0173806	0.0489933	-0.35	0.723	-0.113406	0.0786444	SCR_Right
intref	0.0015592	0.0013414	1.16	0.245	-0.00107	0.0041884	SCR_Right
intmed	-0.0142841	0.0083485	-1.71	0.087	-0.0306468	0.0020787	SCR_Right
pie	-0.0029135	0.003341	-0.87	0.383	-0.0094616	0.0036347	SCR_Right
pct_cde	52.6383						SCR_Right
pct_intref	-4.72214						SCR_Right
pct_intmed	43.2604						SCR_Right
pct_pie	8.82373						SCR_Right
te	-0.114624	0.0462247	-2.48	0.013	-0.205222	-0.0240247	FOF_Left
cde	-0.0990014	0.0474089	-2.09	0.037	-0.191921	-0.0060817	FOF_Left
intref	0.0006035	0.0009076	0.66	0.506	-0.0011753	0.0023823	FOF_Left
intmed	-0.0055289	0.0075462	-0.73	0.464	-0.0203191	0.0092613	FOF_Left
pie	-0.0106967	0.0039963	-2.68	0.007	-0.0185293	-0.0028641	FOF_Left
pct_cde	86.3709						FOF_Left
pct_intref	-0.526506						FOF_Left
pct_intmed	4.82353						FOF_Left
pct_pie	9.33202						FOF_Left
te	-0.0624378	0.0466409	-1.34	0.181	-0.153852	0.0289768	FOF_Right
cde	-0.0490632	0.0478759	-1.02	0.305	-0.142898	0.0447717	FOF_Right
intref	0.0005673	0.0009042	0.63	0.53	-0.001205	0.0023396	FOF_Right
intmed	-0.0051972	0.0076063	-0.68	0.494	-0.0201053	0.0097109	FOF_Right
pie	-0.0087447	0.0037686	-2.32	0.02	-0.016131	-0.0013584	FOF_Right
pct_cde	78.5793						FOF_Right
pct_intref	-0.908584						FOF_Right
pct_intmed	8.3238						FOF_Right
pct_pie	14.0055						FOF_Right
te	-0.0679917	0.0477515	-1.42	0.154	-0.161583	0.0255995	SLF_Left
cde	-0.0563755	0.0490445	-1.15	0.25	-0.152501	0.03975	SLF_Left
intref	0.0007061	0.0009646	0.73	0.464	-0.0011845	0.0025966	SLF_Left
intmed	-0.0064683	0.0078367	-0.83	0.409	-0.021828	0.0088915	SLF_Left
pie	-0.0058539	0.0035385	-1.65	0.098	-0.0127892	0.0010813	SLF_Left
pct_cde	82.9153						SLF_Left
pct_intref	-1.03851						SLF_Left
pct_intmed	9.51337						SLF_Left
pct_pie	8.60973						SLF_Left
te	-0.0956073	0.0480376	-1.99	0.047	-0.189759	-0.0014553	SLF_Right
cde	-0.0848661	0.0493513	-1.72	0.085	-0.181593	0.0118607	SLF_Right
intref	0.0004848	0.0009059	0.54	0.593	-0.0012907	0.0022603	SLF_Right
intmed	-0.0044412	0.007811	-0.57	0.57	-0.0197504	0.0108681	SLF_Right
pie	-0.0067847	0.0036422	-1.86	0.062	-0.0139232	0.0003537	SLF_Right
pct_cde	88.7653						SLF_Right
pct_intref	-0.507074						SLF_Right
pct_intmed	4.64525						SLF_Right
pct_pie	7.09642						SLF_Right
te	-0.0335296	0.0487731	-0.69	0.492	-0.129123	0.0620639	TP_Left
cde	-0.0092281	0.0498315	-0.19	0.853	-0.106896	0.0884398	TP_Left
intref	0.0020419	0.0016145	1.26	0.206	-0.0011225	0.0052063	TP_Left
intmed	-0.018706	0.008905	-2.1	0.036	-0.0361595	-0.0012525	TP_Left
pie	-0.0076374	0.003757	-2.03	0.042	-0.0150011	-0.0002737	TP_Left
pct_cde	27.5222						TP_Left
pct_intref	-6.08984						TP_Left
pct_intmed	55.7895						TP_Left
pct_pie	22.7781						TP_Left
te	-0.0726197	0.0472802	-1.54	0.125	-0.165287	0.0200479	TP_Right
cde	-0.0611126	0.0485618	-1.26	0.208	-0.156292	0.0340667	TP_Right
intref	0.0004261	0.0008797	0.48	0.628	-0.0012981	0.0021503	TP_Right
intmed	-0.0039039	0.007673	-0.51	0.611	-0.0189428	0.0111349	TP_Right
pie	-0.0080292	0.003725	-2.16	0.031	-0.01533	-0.0007284	TP_Right
pct_cde	84.1543						TP_Right
pct_intref	-0.586755						TP_Right
pct_intmed	5.37581						TP_Right
pct_pie	11.0565						TP_Right
te	-0.0860448	0.0486184	-1.77	0.077	-0.181335	0.0092455	UNC_Left
cde	-0.0843861	0.050011	-1.69	0.092	-0.182406	0.0136337	UNC_Left
intref	-0.0005537	0.0009339	-0.59	0.553	-0.0023841	0.0012766	UNC_Left
intmed	0.0050727	0.0079333	0.64	0.523	-0.0104763	0.0206217	UNC_Left
pie	-0.0061776	0.0036263	-1.7	0.088	-0.013285	0.0009299	UNC_Left
pct_cde	98.0723						UNC_Left
pct_intref	0.643502						UNC_Left
pct_intmed	-5.89542						UNC_Left
pct_pie	7.17952						UNC_Left
te	-0.0416395	0.0485203	-0.86	0.391	-0.136738	0.0534586	UNC_Right
cde	-0.0465323	0.0498971	-0.93	0.351	-0.144329	0.0512643	UNC_Right
intref	-0.0008026	0.0010104	-0.79	0.427	-0.0027829	0.0011777	UNC_Right
intmed	0.007353	0.0080079	0.92	0.359	-0.0083422	0.0230481	UNC_Right
pie	-0.0016576	0.0033561	-0.49	0.621	-0.0082355	0.0049203	UNC_Right
pct_cde	111.75						UNC_Right
pct_intref	1.9275						UNC_Right
pct_intmed	-17.6587						UNC_Right
pct_pie	3.98084						UNC_Right
te	-0.132585	0.0454204	-2.92	0.004	-0.221607	-0.0435626	Mean
cde	-0.121812	0.0466559	-2.61	0.009	-0.213256	-0.0303683	Mean
intref	1.8e-05	0.0007994	0.02	0.982	-0.0015487	0.0015848	Mean
intmed	-0.0001652	0.0073224	-0.02	0.982	-0.0145168	0.0141863	Mean
pie	-0.0106256	0.0039466	-2.69	0.007	-0.0183607	-0.0028905	Mean
pct_cde	91.8749						Mean
pct_intref	-0.0135762						Mean
pct_intmed	0.124599						Mean
pct_pie	8.01419						Mean

## Sheet: MD TRACT-SPECIFIC 
FOURWAYDECOMP	Beta	SE	z	P	LCL	UCL	TRACT
te	0.101567	0.0448429	2.26	0.024	0.0136764	0.189457	ACR_Left
cde	0.0796373	0.0458288	1.74	0.082	-0.0101856	0.16946	ACR_Left
intref	-0.0017644	0.0014207	-1.24	0.214	-0.004549	0.0010202	ACR_Left
intmed	0.0161636	0.0080792	2	0.045	0.0003287	0.0319985	ACR_Left
pie	0.0075303	0.0035101	2.15	0.032	0.0006506	0.01441	ACR_Left
pct_cde	78.4088						ACR_Left
pct_intref	-1.73718						ACR_Left
pct_intmed	15.9143						ACR_Left
pct_pie	7.41414						ACR_Left
te	0.097757	0.0446855	2.19	0.029	0.0101749	0.185339	ACR_Right
cde	0.0825457	0.045821	1.8	0.072	-0.0072618	0.172353	ACR_Right
intref	-0.0013913	0.0012199	-1.14	0.254	-0.0037822	0.0009996	ACR_Right
intmed	0.0127459	0.0077546	1.64	0.1	-0.0024529	0.0279447	ACR_Right
pie	0.0038567	0.0031858	1.21	0.226	-0.0023874	0.0101008	ACR_Right
pct_cde	84.4397						ACR_Right
pct_intref	-1.42322						ACR_Right
pct_intmed	13.0384						ACR_Right
pct_pie	3.94519						ACR_Right
te	0.132935	0.0451828	2.94	0.003	0.0443782	0.221492	ALIC_Left
cde	0.119406	0.0463642	2.58	0.01	0.0285339	0.210278	ALIC_Left
intref	-0.0012698	0.0011649	-1.09	0.276	-0.003553	0.0010135	ALIC_Left
intmed	0.0116325	0.0077434	1.5	0.133	-0.0035444	0.0268093	ALIC_Left
pie	0.0031662	0.0031815	1	0.32	-0.0030694	0.0094018	ALIC_Left
pct_cde	89.8229						ALIC_Left
pct_intref	-0.955204						ALIC_Left
pct_intmed	8.75052						ALIC_Left
pct_pie	2.38177						ALIC_Left
te	0.126197	0.044497	2.84	0.005	0.0389847	0.21341	ALIC_Right
cde	0.114325	0.0456831	2.5	0.012	0.0247879	0.203863	ALIC_Right
intref	-0.0011876	0.001117	-1.06	0.288	-0.0033769	0.0010017	ALIC_Right
intmed	0.0108799	0.0075854	1.43	0.151	-0.0039872	0.025747	ALIC_Right
pie	0.0021797	0.0030933	0.7	0.481	-0.003883	0.0082424	ALIC_Right
pct_cde	90.5925						ALIC_Right
pct_intref	-0.941067						ALIC_Right
pct_intmed	8.62135						ALIC_Right
pct_pie	1.72722						ALIC_Right
te	0.0955076	0.0457598	2.09	0.037	0.0058199	0.185195	BCC
cde	0.0846407	0.0470028	1.8	0.072	-0.007483	0.176764	BCC
intref	-0.0006041	0.0009015	-0.67	0.503	-0.0023711	0.0011628	BCC
intmed	0.0055346	0.0074835	0.74	0.46	-0.0091329	0.020202	BCC
pie	0.0059364	0.0034198	1.74	0.083	-0.0007663	0.0126391	BCC
pct_cde	88.622						BCC
pct_intref	-0.632515						BCC
pct_intmed	5.79493						BCC
pct_pie	6.21563						BCC
te	0.0460625	0.0489243	0.94	0.346	-0.0498274	0.141952	CP_Left
cde	0.0318102	0.0502156	0.63	0.526	-0.0666105	0.130231	CP_Left
intref	-0.0007165	0.0009855	-0.73	0.467	-0.002648	0.0012151	CP_Left
intmed	0.0065636	0.0080213	0.82	0.413	-0.0091579	0.0222851	CP_Left
pie	0.0084052	0.0038633	2.18	0.03	0.0008331	0.0159772	CP_Left
pct_cde	69.0588						CP_Left
pct_intref	-1.5555						CP_Left
pct_intmed	14.2493						CP_Left
pct_pie	18.2474						CP_Left
te	0.0333933	0.0487743	0.68	0.494	-0.0622025	0.128989	CP_Right
cde	0.016654	0.0500146	0.33	0.739	-0.0813727	0.114681	CP_Right
intref	-0.0012169	0.0011837	-1.03	0.304	-0.0035368	0.0011031	CP_Right
intmed	0.0111478	0.0082495	1.35	0.177	-0.0050209	0.0273165	CP_Right
pie	0.0068084	0.0036846	1.85	0.065	-0.0004133	0.01403	CP_Right
pct_cde	49.8723						CP_Right
pct_intref	-3.64414						CP_Right
pct_intmed	33.3833						CP_Right
pct_pie	20.3885						CP_Right
te	-0.0129803	0.0478931	-0.27	0.786	-0.106849	0.0808884	CCG_Left
cde	-0.0252903	0.049182	-0.51	0.607	-0.121685	0.0711047	CCG_Left
intref	-0.0005444	0.0009184	-0.59	0.553	-0.0023443	0.0012556	CCG_Left
intmed	0.0049873	0.0078018	0.64	0.523	-0.0103039	0.0202785	CCG_Left
pie	0.0078671	0.0037434	2.1	0.036	0.0005303	0.015204	CCG_Left
pct_cde	194.836						CCG_Left
pct_intref	4.19405						CCG_Left
pct_intmed	-38.4221						CCG_Left
pct_pie	-60.608						CCG_Left
te	0.0014436	0.0479087	0.03	0.976	-0.0924557	0.0953428	CCG_Right
cde	-0.0065925	0.0492475	-0.13	0.894	-0.103116	0.0899309	CCG_Right
intref	-0.0002601	0.0008615	-0.3	0.763	-0.0019487	0.0014285	CCG_Right
intmed	0.0023827	0.007748	0.31	0.758	-0.0128031	0.0175685	CCG_Right
pie	0.0059134	0.0035561	1.66	0.096	-0.0010565	0.0128833	CCG_Right
pct_cde	-456.671						CCG_Right
pct_intref	-18.0175						CCG_Right
pct_intmed	165.053						CCG_Right
pct_pie	409.629						CCG_Right
te	0.0744207	0.0486679	1.53	0.126	-0.0209667	0.169808	CH_Left
cde	0.0669979	0.0500335	1.34	0.181	-0.031066	0.165062	CH_Left
intref	0.0005132	0.0009237	0.56	0.579	-0.0012973	0.0023237	CH_Left
intmed	-0.0047013	0.007925	-0.59	0.553	-0.0202339	0.0108313	CH_Left
pie	0.011611	0.0042626	2.72	0.006	0.0032564	0.0199655	CH_Left
pct_cde	90.0259						CH_Left
pct_intref	0.689593						CH_Left
pct_intmed	-6.31719						CH_Left
pct_pie	15.6018						CH_Left
te	0.0623649	0.0487958	1.28	0.201	-0.033273	0.158003	CH_Right
cde	0.04045	0.0499271	0.81	0.418	-0.0574054	0.138305	CH_Right
intref	-0.0012015	0.0011755	-1.02	0.307	-0.0035054	0.0011024	CH_Right
intmed	0.0110069	0.0082266	1.34	0.181	-0.0051169	0.0271308	CH_Right
pie	0.0121095	0.0043284	2.8	0.005	0.0036259	0.0205931	CH_Right
pct_cde	64.8602						CH_Right
pct_intref	-1.92656						CH_Right
pct_intmed	17.6492						CH_Right
pct_pie	19.4172						CH_Right
te	-0.0100077	0.0488206	-0.2	0.838	-0.105694	0.085679	CT_Left
cde	-0.0002675	0.0501673	-0.01	0.996	-0.0985936	0.0980587	CT_Left
intref	0.0008023	0.0010142	0.79	0.429	-0.0011854	0.00279	CT_Left
intmed	-0.0073497	0.0080492	-0.91	0.361	-0.0231258	0.0084264	CT_Left
pie	-0.0031927	0.0034308	-0.93	0.352	-0.009917	0.0035315	CT_Left
pct_cde	2.67294						CT_Left
pct_intref	-8.01683						CT_Left
pct_intmed	73.4405						CT_Left
pct_pie	31.9024						CT_Left
te	-0.0108438	0.0488634	-0.22	0.824	-0.106614	0.0849267	CT_Right
cde	-0.0055876	0.05025	-0.11	0.911	-0.104076	0.0929006	CT_Right
intref	0.0004334	0.0009087	0.48	0.633	-0.0013475	0.0022144	CT_Right
intmed	-0.0039706	0.007938	-0.5	0.617	-0.0195287	0.0115875	CT_Right
pie	-0.0017191	0.0033812	-0.51	0.611	-0.0083461	0.0049079	CT_Right
pct_cde	51.5281						CT_Right
pct_intref	-3.99675						CT_Right
pct_intmed	36.6163						CT_Right
pct_pie	15.8533						CT_Right
te	0.123635	0.0450962	2.74	0.006	0.0352481	0.212022	EC_Left
cde	0.109527	0.0462689	2.37	0.018	0.0188418	0.200212	EC_Left
intref	-0.0009195	0.0010045	-0.92	0.36	-0.0028883	0.0010494	EC_Left
intmed	0.0084233	0.0075105	1.12	0.262	-0.006297	0.0231435	EC_Left
pie	0.0066041	0.0034385	1.92	0.055	-0.0001353	0.0133434	EC_Left
pct_cde	88.5891						EC_Left
pct_intref	-0.743721						EC_Left
pct_intmed	6.81304						EC_Left
pct_pie	5.34161						EC_Left
te	0.128761	0.0448383	2.87	0.004	0.0408799	0.216643	EC_Right
cde	0.117289	0.0460405	2.55	0.011	0.0270514	0.207527	EC_Right
intref	-0.00118	0.0011177	-1.06	0.291	-0.0033706	0.0010106	EC_Right
intmed	0.01081	0.0076333	1.42	0.157	-0.004151	0.025771	EC_Right
pie	0.0018421	0.0031056	0.59	0.553	-0.0042447	0.0079289	EC_Right
pct_cde	91.0904						EC_Right
pct_intref	-0.916424						EC_Right
pct_intmed	8.39538						EC_Right
pct_pie	1.43063						EC_Right
te	0.0574442	0.0471284	1.22	0.223	-0.0349258	0.149814	FCST_Left
cde	0.0459206	0.0484059	0.95	0.343	-0.0489533	0.140794	FCST_Left
intref	-1.74e-05	0.0008293	-0.02	0.983	-0.0016429	0.0016081	FCST_Left
intmed	0.0001596	0.007597	0.02	0.983	-0.0147302	0.0150495	FCST_Left
pie	0.0113814	0.004145	2.75	0.006	0.0032575	0.0195054	FCST_Left
pct_cde	79.9395						FCST_Left
pct_intref	-0.0302903						FCST_Left
pct_intmed	0.277835						FCST_Left
pct_pie	19.813						FCST_Left
te	0.0364027	0.045874	0.79	0.427	-0.0535087	0.126314	FCST_Right
cde	0.0211879	0.0470555	0.45	0.653	-0.0710391	0.113415	FCST_Right
intref	-0.0003388	0.0008376	-0.4	0.686	-0.0019804	0.0013028	FCST_Right
intmed	0.0031036	0.0074187	0.42	0.676	-0.0114367	0.017644	FCST_Right
pie	0.01245	0.0042338	2.94	0.003	0.004152	0.020748	FCST_Right
pct_cde	58.2042						FCST_Right
pct_intref	-0.9307						FCST_Right
pct_intmed	8.52574						FCST_Right
pct_pie	34.2008						FCST_Right
te	0.0541794	0.042728	1.27	0.205	-0.029566	0.137925	FO
cde	0.0513387	0.043948	1.17	0.243	-0.0347977	0.137475	FO
intref	0.0005467	0.0008375	0.65	0.514	-0.0010948	0.0021883	FO
intmed	-0.0050087	0.0069909	-0.72	0.474	-0.0187106	0.0086932	FO
pie	0.0073027	0.0033751	2.16	0.03	0.0006875	0.0139179	FO
pct_cde	94.7569						FO
pct_intref	1.00906						FO
pct_intmed	-9.24466						FO
pct_pie	13.4787						FO
te	0.093251	0.0447321	2.08	0.037	0.0055777	0.180924	GCC
cde	0.0767667	0.0458497	1.67	0.094	-0.013097	0.16663	GCC
intref	-0.0009457	0.0010098	-0.94	0.349	-0.002925	0.0010335	GCC
intmed	0.0086638	0.0074612	1.16	0.246	-0.0059598	0.0232874	GCC
pie	0.0087662	0.003657	2.4	0.017	0.0015987	0.0159337	GCC
pct_cde	82.3227						GCC
pct_intref	-1.01414						GCC
pct_intmed	9.29084						GCC
pct_pie	9.40065						GCC
te	0.0021467	0.0487213	0.04	0.965	-0.0933453	0.0976387	ML_Left
cde	0.011001	0.0500662	0.22	0.826	-0.0871269	0.109129	ML_Left
intref	0.0015831	0.0013654	1.16	0.246	-0.0010931	0.0042593	ML_Left
intmed	-0.0145029	0.008523	-1.7	0.089	-0.0312078	0.0022019	ML_Left
pie	0.0040655	0.0034718	1.17	0.242	-0.0027392	0.0108701	ML_Left
pct_cde	512.461						ML_Left
pct_intref	73.7457						ML_Left
pct_intmed	-675.59						ML_Left
pct_pie	189.384						ML_Left
te	0.0072868	0.0488981	0.15	0.882	-0.0885517	0.103125	ML_Right
cde	0.0070884	0.0503005	0.14	0.888	-0.0914988	0.105676	ML_Right
intref	0.0005039	0.0009257	0.54	0.586	-0.0013104	0.0023182	ML_Right
intmed	-0.0046161	0.0079639	-0.58	0.562	-0.020225	0.0109928	ML_Right
pie	0.0043106	0.0035021	1.23	0.218	-0.0025534	0.0111747	ML_Right
pct_cde	97.2773						ML_Right
pct_intref	6.91524						ML_Right
pct_intmed	-63.3488						ML_Right
pct_pie	59.1563						ML_Right
te	0.0059929	0.0484431	0.12	0.902	-0.0889537	0.10094	MCP
cde	0.0051331	0.0498329	0.1	0.918	-0.0925376	0.102804	MCP
intref	0.0002104	0.0008653	0.24	0.808	-0.0014856	0.0019064	MCP
intmed	-0.0019275	0.0078332	-0.25	0.806	-0.0172802	0.0134252	MCP
pie	0.0025769	0.0033818	0.76	0.446	-0.0040514	0.0092052	MCP
pct_cde	85.653						MCP
pct_intref	3.51082						MCP
pct_intmed	-32.1631						MCP
pct_pie	42.9992						MCP
te	0.0031657	0.047819	0.07	0.947	-0.0905579	0.0968893	PCT
cde	0.0108608	0.0491548	0.22	0.825	-0.0854808	0.107202	PCT
intref	0.0009344	0.0010499	0.89	0.373	-0.0011234	0.0029923	PCT
intmed	-0.0085604	0.0079568	-1.08	0.282	-0.0241555	0.0070346	PCT
pie	-6.91e-05	0.0032853	-0.02	0.983	-0.0065082	0.0063699	PCT
pct_cde	343.077						PCT
pct_intref	29.5164						PCT
pct_intmed	-270.411						PCT
pct_pie	-2.18277						PCT
te	0.0727308	0.047009	1.55	0.122	-0.0194052	0.164867	PCR_Left
cde	0.0551765	0.0481735	1.15	0.252	-0.0392419	0.149595	PCR_Left
intref	-0.0014895	0.0012963	-1.15	0.251	-0.0040302	0.0010512	PCR_Left
intmed	0.0136457	0.0081738	1.67	0.095	-0.0023747	0.0296662	PCR_Left
pie	0.0053981	0.0034462	1.57	0.117	-0.0013564	0.0121527	PCR_Left
pct_cde	75.864						PCR_Left
pct_intref	-2.04796						PCR_Left
pct_intmed	18.7619						PCR_Left
pct_pie	7.42203						PCR_Left
te	0.0797491	0.0464687	1.72	0.086	-0.0113279	0.170826	PCR_Right
cde	0.0645791	0.0476648	1.35	0.175	-0.0288422	0.158	PCR_Right
intref	-0.0011106	0.0011056	-1	0.315	-0.0032775	0.0010563	PCR_Right
intmed	0.0101745	0.007831	1.3	0.194	-0.005174	0.025523	PCR_Right
pie	0.0061061	0.0034758	1.76	0.079	-0.0007063	0.0129185	PCR_Right
pct_cde	80.9778						PCR_Right
pct_intref	-1.39262						PCR_Right
pct_intmed	12.7581						PCR_Right
pct_pie	7.65664						PCR_Right
te	0.128399	0.0476269	2.7	0.007	0.0350518	0.221746	PLIC_Left
cde	0.10621	0.048701	2.18	0.029	0.0107577	0.201662	PLIC_Left
intref	-0.0019527	0.0015536	-1.26	0.209	-0.0049977	0.0010922	PLIC_Left
intmed	0.0178892	0.0086606	2.07	0.039	0.0009147	0.0348637	PLIC_Left
pie	0.0062524	0.0035526	1.76	0.078	-0.0007105	0.0132153	PLIC_Left
pct_cde	82.7188						PLIC_Left
pct_intref	-1.52081						PLIC_Left
pct_intmed	13.9325						PLIC_Left
pct_pie	4.86952						PLIC_Left
te	0.0852824	0.0469327	1.82	0.069	-0.0067041	0.177269	PLIC_Right
cde	0.0717769	0.0481715	1.49	0.136	-0.0226376	0.166191	PLIC_Right
intref	-0.0010189	0.0010717	-0.95	0.342	-0.0031194	0.0010817	PLIC_Right
intmed	0.0093339	0.0078531	1.19	0.235	-0.0060578	0.0247257	PLIC_Right
pie	0.0051904	0.0034295	1.51	0.13	-0.0015314	0.0119122	PLIC_Right
pct_cde	84.1638						PLIC_Right
pct_intref	-1.19474						PLIC_Right
pct_intmed	10.9447						PLIC_Right
pct_pie	6.08613						PLIC_Right
te	0.0746694	0.0470431	1.59	0.112	-0.0175334	0.166872	PTR_Left
cde	0.0571473	0.0482125	1.19	0.236	-0.0373474	0.151642	PTR_Left
intref	-0.0012234	0.0011646	-1.05	0.293	-0.0035061	0.0010592	PTR_Left
intmed	0.0112081	0.0079852	1.4	0.16	-0.0044427	0.0268588	PTR_Left
pie	0.0075375	0.0036507	2.06	0.039	0.0003822	0.0146927	PTR_Left
pct_cde	76.5338						PTR_Left
pct_intref	-1.63842						PTR_Left
pct_intmed	15.0103						PTR_Left
pct_pie	10.0945						PTR_Left
te	0.0635515	0.0473029	1.34	0.179	-0.0291604	0.156263	PTR_Right
cde	0.0502469	0.0485577	1.03	0.301	-0.0449245	0.145418	PTR_Right
intref	-0.0008316	0.0010017	-0.83	0.406	-0.002795	0.0011318	PTR_Right
intmed	0.0076185	0.0078156	0.97	0.33	-0.0076999	0.0229368	PTR_Right
pie	0.0065178	0.0035685	1.83	0.068	-0.0004763	0.0135119	PTR_Right
pct_cde	79.0649						PTR_Right
pct_intref	-1.30855						PTR_Right
pct_intmed	11.9879						PTR_Right
pct_pie	10.2559						PTR_Right
te	0.0304762	0.0482397	0.63	0.528	-0.0640718	0.125024	RPIC_Left
cde	0.0173041	0.0495241	0.35	0.727	-0.0797614	0.11437	RPIC_Left
intref	-0.0009856	0.0010758	-0.92	0.36	-0.0030941	0.0011229	RPIC_Left
intmed	0.0090293	0.0080396	1.12	0.261	-0.0067281	0.0247867	RPIC_Left
pie	0.0051285	0.0035098	1.46	0.144	-0.0017507	0.0120076	RPIC_Left
pct_cde	56.7791						RPIC_Left
pct_intref	-3.234						RPIC_Left
pct_intmed	29.6274						RPIC_Left
pct_pie	16.8279						RPIC_Left
te	0.0506625	0.0478224	1.06	0.289	-0.0430676	0.144393	RPIC_Right
cde	0.0419856	0.0491524	0.85	0.393	-0.0543513	0.138322	RPIC_Right
intref	-0.0003728	0.0008784	-0.42	0.671	-0.0020945	0.0013489	RPIC_Right
intmed	0.003415	0.0077531	0.44	0.66	-0.0117808	0.0186109	RPIC_Right
pie	0.0056347	0.0035267	1.6	0.11	-0.0012775	0.0125469	RPIC_Right
pct_cde	82.8731						RPIC_Right
pct_intref	-0.73585						RPIC_Right
pct_intmed	6.74069						RPIC_Right
pct_pie	11.122						RPIC_Right
te	0.0754269	0.0478093	1.58	0.115	-0.0182776	0.169131	SS_Left
cde	0.0664732	0.0491364	1.35	0.176	-0.0298324	0.162779	SS_Left
intref	-0.0002903	0.000864	-0.34	0.737	-0.0019837	0.0014032	SS_Left
intmed	0.0026594	0.0077353	0.34	0.731	-0.0125015	0.0178202	SS_Left
pie	0.0065846	0.00361	1.82	0.068	-0.0004908	0.0136601	SS_Left
pct_cde	88.1293						SS_Left
pct_intref	-0.384876						SS_Left
pct_intmed	3.5258						SS_Left
pct_pie	8.72978						SS_Left
te	0.0269383	0.0481074	0.56	0.576	-0.0673505	0.121227	SS_Right
cde	0.0141905	0.0493955	0.29	0.774	-0.0826229	0.111004	SS_Right
intref	-0.0007744	0.0009931	-0.78	0.436	-0.0027207	0.001172	SS_Right
intmed	0.0070942	0.0079187	0.9	0.37	-0.0084261	0.0226145	SS_Right
pie	0.006428	0.0036112	1.78	0.075	-0.0006497	0.0135057	SS_Right
pct_cde	52.6778						SS_Right
pct_intref	-2.87472						SS_Right
pct_intmed	26.335						SS_Right
pct_pie	23.8619						SS_Right
te	0.0621693	0.047162	1.32	0.187	-0.0302666	0.154605	SCC
cde	0.0420317	0.0482796	0.87	0.384	-0.0525947	0.136658	SCC
intref	-0.001198	0.0011535	-1.04	0.299	-0.0034588	0.0010628	SCC
intmed	0.0109753	0.0079785	1.38	0.169	-0.0046622	0.0266128	SCC
pie	0.0103604	0.0039969	2.59	0.01	0.0025266	0.0181942	SCC
pct_cde	67.6084						SCC
pct_intref	-1.927						SCC
pct_intmed	17.6539						SCC
pct_pie	16.6648						SCC
te	0.0790307	0.0489246	1.62	0.106	-0.0168597	0.174921	SCP_Left
cde	0.068351	0.0502666	1.36	0.174	-0.0301696	0.166872	SCP_Left
intref	-0.0001398	0.0008662	-0.16	0.872	-0.0018375	0.001558	SCP_Left
intmed	0.0012804	0.0078943	0.16	0.871	-0.0141921	0.016753	SCP_Left
pie	0.009539	0.0040004	2.38	0.017	0.0016985	0.0173796	SCP_Left
pct_cde	86.4866						SCP_Left
pct_intref	-0.176893						SCP_Left
pct_intmed	1.62013						SCP_Left
pct_pie	12.07						SCP_Left
te	0.0812439	0.0490788	1.66	0.098	-0.0149487	0.177436	SCP_Right
cde	0.0688413	0.0504026	1.37	0.172	-0.0299459	0.167629	SCP_Right
intref	-0.0005357	0.0009353	-0.57	0.567	-0.0023689	0.0012975	SCP_Right
intmed	0.0049076	0.0079888	0.61	0.539	-0.0107501	0.0205653	SCP_Right
pie	0.0080306	0.0038328	2.1	0.036	0.0005185	0.0155428	SCP_Right
pct_cde	84.7341						SCP_Right
pct_intref	-0.659373						SCP_Right
pct_intmed	6.04058						SCP_Right
pct_pie	9.88456						SCP_Right
te	0.113237	0.045423	2.49	0.013	0.0242093	0.202264	SCR_Left
cde	0.0934173	0.0464827	2.01	0.044	0.002313	0.184522	SCR_Left
intref	-0.001693	0.0013875	-1.22	0.222	-0.0044125	0.0010264	SCR_Left
intmed	0.01551	0.0081047	1.91	0.056	-0.0003749	0.031395	SCR_Left
pie	0.0060025	0.0033939	1.77	0.077	-0.0006495	0.0126545	SCR_Left
pct_cde	82.4973						SCR_Left
pct_intref	-1.4951						SCR_Left
pct_intmed	13.697						SCR_Left
pct_pie	5.30084						SCR_Left
te	0.080753	0.0456309	1.77	0.077	-0.008682	0.170188	SCR_Right
cde	0.0613418	0.0467095	1.31	0.189	-0.0302071	0.152891	SCR_Right
intref	-0.001523	0.0012981	-1.17	0.241	-0.0040673	0.0010212	SCR_Right
intmed	0.0139526	0.0079893	1.75	0.081	-0.0017062	0.0296113	SCR_Right
pie	0.0069816	0.0035032	1.99	0.046	0.0001156	0.0138477	SCR_Right
pct_cde	75.9623						SCR_Right
pct_intref	-1.886						SCR_Right
pct_intmed	17.2781						SCR_Right
pct_pie	8.64562						SCR_Right
te	0.0790171	0.0452724	1.75	0.081	-0.0097152	0.167749	FOF_Left
cde	0.0631112	0.0464164	1.36	0.174	-0.0278633	0.154086	FOF_Left
intref	-0.0011687	0.0011169	-1.05	0.295	-0.0033579	0.0010204	FOF_Left
intmed	0.010707	0.0076817	1.39	0.163	-0.0043489	0.0257628	FOF_Left
pie	0.0063677	0.0034242	1.86	0.063	-0.0003437	0.0130791	FOF_Left
pct_cde	79.8703						FOF_Left
pct_intref	-1.47905						FOF_Left
pct_intmed	13.5502						FOF_Left
pct_pie	8.05864						FOF_Left
te	0.061921	0.0453758	1.36	0.172	-0.0270139	0.150856	FOF_Right
cde	0.0488802	0.0465717	1.05	0.294	-0.0423985	0.140159	FOF_Right
intref	-0.0011942	0.0011309	-1.06	0.291	-0.0034106	0.0010223	FOF_Right
intmed	0.0109401	0.0077218	1.42	0.157	-0.0041943	0.0260744	FOF_Right
pie	0.0032949	0.0032017	1.03	0.303	-0.0029804	0.0095702	FOF_Right
pct_cde	78.9396						FOF_Right
pct_intref	-1.92859						FOF_Right
pct_intmed	17.6678						FOF_Right
pct_pie	5.32113						FOF_Right
te	0.0601038	0.0465077	1.29	0.196	-0.0310497	0.151257	SLF_Left
cde	0.0379591	0.0475501	0.8	0.425	-0.0552374	0.131156	SLF_Left
intref	-0.0015425	0.0013173	-1.17	0.242	-0.0041243	0.0010393	SLF_Left
intmed	0.014131	0.0081265	1.74	0.082	-0.0017967	0.0300587	SLF_Left
pie	0.0095562	0.0038514	2.48	0.013	0.0020077	0.0171048	SLF_Left
pct_cde	63.1559						SLF_Left
pct_intref	-2.56639						SLF_Left
pct_intmed	23.511						SLF_Left
pct_pie	15.8995						SLF_Left
te	0.0609387	0.0464056	1.31	0.189	-0.0300146	0.151892	SLF_Right
cde	0.0422659	0.0475307	0.89	0.374	-0.0508925	0.135424	SLF_Right
intref	-0.0011791	0.0011355	-1.04	0.299	-0.0034046	0.0010463	SLF_Right
intmed	0.0108022	0.0078545	1.38	0.169	-0.0045923	0.0261967	SLF_Right
pie	0.0090498	0.0037863	2.39	0.017	0.0016287	0.0164709	SLF_Right
pct_cde	69.3581						SLF_Right
pct_intref	-1.9349						SLF_Right
pct_intmed	17.7263						SLF_Right
pct_pie	14.8507						SLF_Right
te	0.0628434	0.0476615	1.32	0.187	-0.0305714	0.156258	TP_Left
cde	0.0380457	0.0486679	0.78	0.434	-0.0573417	0.133433	TP_Left
intref	-0.0019457	0.0015493	-1.26	0.209	-0.0049822	0.0010908	TP_Left
intmed	0.0178248	0.0086491	2.06	0.039	0.0008728	0.0347768	TP_Left
pie	0.0089186	0.0038344	2.33	0.02	0.0014032	0.0164339	TP_Left
pct_cde	60.5405						TP_Left
pct_intref	-3.09611						TP_Left
pct_intmed	28.3638						TP_Left
pct_pie	14.1918						TP_Left
te	0.108832	0.0460692	2.36	0.018	0.0185385	0.199126	TP_Right
cde	0.0905978	0.0471938	1.92	0.055	-0.0019003	0.183096	TP_Right
intref	-0.0010397	0.001068	-0.97	0.33	-0.0031329	0.0010535	TP_Right
intmed	0.0095249	0.0077176	1.23	0.217	-0.0056013	0.0246511	TP_Right
pie	0.0097494	0.0038569	2.53	0.011	0.00219	0.0173087	TP_Right
pct_cde	83.2452						TP_Right
pct_intref	-0.955322						TP_Right
pct_intmed	8.7519						TP_Right
pct_pie	8.95818						TP_Right
te	0.0615851	0.0479226	1.29	0.199	-0.0323416	0.155512	UNC_Left
cde	0.0494353	0.0492153	1	0.315	-0.0470249	0.145895	UNC_Left
intref	-0.0003959	0.000884	-0.45	0.654	-0.0021285	0.0013367	UNC_Left
intmed	0.0036272	0.0077679	0.47	0.641	-0.0115977	0.0188521	UNC_Left
pie	0.0089186	0.0038655	2.31	0.021	0.0013423	0.0164948	UNC_Left
pct_cde	80.2715						UNC_Left
pct_intref	-0.64285						UNC_Left
pct_intmed	5.88974						UNC_Left
pct_pie	14.4817						UNC_Left
te	0.0681881	0.0476578	1.43	0.152	-0.0252195	0.161596	UNC_Right
cde	0.0645609	0.0490181	1.32	0.188	-0.0315128	0.160635	UNC_Right
intref	0.0002151	0.0008521	0.25	0.801	-0.0014549	0.0018852	UNC_Right
intmed	-0.001971	0.0077061	-0.26	0.798	-0.0170746	0.0131326	UNC_Right
pie	0.005383	0.0034978	1.54	0.124	-0.0014726	0.0122386	UNC_Right
pct_cde	94.6806						UNC_Right
pct_intref	0.315451						UNC_Right
pct_intmed	-2.89053						UNC_Right
pct_pie	7.89434						UNC_Right
te	0.0975687	0.0440673	2.21	0.027	0.0111984	0.183939	Mean
cde	0.0801216	0.0451441	1.77	0.076	-0.0083592	0.168602	Mean
intref	-0.0008631	0.0009662	-0.89	0.372	-0.0027569	0.0010307	Mean
intmed	0.0079068	0.0073101	1.08	0.279	-0.0064207	0.0222344	Mean
pie	0.0104034	0.0038358	2.71	0.007	0.0028854	0.0179214	Mean
pct_cde	82.1181						Mean
pct_intref	-0.884607						Mean
pct_intmed	8.10383						Mean
pct_pie	10.6626						Mean

## Sheet: ICVF TRACT-SPECIFIC
FOURWAYDECOMP	Beta	SE	z	P	LCL	UCL	TRACT
te	-0.0922062	0.0450183	-2.05	0.041	-0.18044	-0.0039719	ACR_Left
cde	-0.074844	0.0461276	-1.62	0.105	-0.165252	0.0155645	ACR_Left
intref	0.0009281	0.0010062	0.92	0.356	-0.001044	0.0029002	ACR_Left
intmed	-0.0085023	0.0074937	-1.13	0.257	-0.0231896	0.006185	ACR_Left
pie	-0.009788	0.003804	-2.57	0.01	-0.0172436	-0.0023324	ACR_Left
pct_cde	81.1702						ACR_Left
pct_intref	-1.00655						ACR_Left
pct_intmed	9.22096						ACR_Left
pct_pie	10.6153						ACR_Left
te	-0.0742023	0.0448078	-1.66	0.098	-0.162024	0.0136193	ACR_Right
cde	-0.0604384	0.0459791	-1.31	0.189	-0.150556	0.0296789	ACR_Right
intref	0.0006539	0.0009017	0.73	0.468	-0.0011134	0.0024212	ACR_Right
intmed	-0.0059906	0.0073438	-0.82	0.415	-0.0203842	0.0084029	ACR_Right
pie	-0.0084272	0.0036228	-2.33	0.02	-0.0155277	-0.0013268	ACR_Right
pct_cde	81.4508						ACR_Right
pct_intref	-0.88124						ACR_Right
pct_intmed	8.07333						ACR_Right
pct_pie	11.3571						ACR_Right
te	-0.0450161	0.0461254	-0.98	0.329	-0.13542	0.0453879	ALIC_Left
cde	-0.0417624	0.0474429	-0.88	0.379	-0.134749	0.0512241	ALIC_Left
intref	-0.0002254	0.0008267	-0.27	0.785	-0.0018457	0.001395	ALIC_Left
intmed	0.0020645	0.0074606	0.28	0.782	-0.012558	0.016687	ALIC_Left
pie	-0.005093	0.0033762	-1.51	0.131	-0.0117102	0.0015242	ALIC_Left
pct_cde	92.7721						ALIC_Left
pct_intref	0.50071						ALIC_Left
pct_intmed	-4.58614						ALIC_Left
pct_pie	11.3137						ALIC_Left
te	-0.0639091	0.0459105	-1.39	0.164	-0.153892	0.0260738	ALIC_Right
cde	-0.0603259	0.0472198	-1.28	0.201	-0.152875	0.0322232	ALIC_Right
intref	-0.0004628	0.0008665	-0.53	0.593	-0.0021612	0.0012355	ALIC_Right
intmed	0.0042399	0.0074734	0.57	0.57	-0.0104076	0.0188874	ALIC_Right
pie	-0.0073603	0.0035732	-2.06	0.039	-0.0143636	-0.0003569	ALIC_Right
pct_cde	94.3933						ALIC_Right
pct_intref	0.724154						ALIC_Right
pct_intmed	-6.63427						ALIC_Right
pct_pie	11.5168						ALIC_Right
te	-0.0084469	0.0484721	-0.17	0.862	-0.10345	0.0865566	BCC
cde	0.0021535	0.0498004	0.04	0.966	-0.0954535	0.0997606	BCC
intref	0.0004937	0.0009152	0.54	0.59	-0.0013001	0.0022876	BCC
intmed	-0.0045231	0.0078833	-0.57	0.566	-0.0199741	0.0109279	BCC
pie	-0.0065711	0.0036491	-1.8	0.072	-0.0137233	0.0005811	BCC
pct_cde	-25.4946						BCC
pct_intref	-5.84475						BCC
pct_intmed	53.5475						BCC
pct_pie	77.793						BCC
te	0.0445887	0.0478355	0.93	0.351	-0.0491671	0.138345	CP_Left
cde	0.0468417	0.0492056	0.95	0.341	-0.0495995	0.143283	CP_Left
intref	5.89e-06	0.000843	0.01	0.994	-0.0016463	0.0016581	CP_Left
intmed	-5.4e-05	0.0077224	-0.01	0.994	-0.0151896	0.0150817	CP_Left
pie	-0.002205	0.0033267	-0.66	0.507	-0.0087252	0.0043153	CP_Left
pct_cde	105.053						CP_Left
pct_intref	0.0132096						CP_Left
pct_intmed	-0.121107						CP_Left
pct_pie	-4.9452						CP_Left
te	0.0963543	0.047281	2.04	0.042	0.0036853	0.189023	CP_Right
cde	0.0945711	0.0486357	1.94	0.052	-0.0007531	0.189895	CP_Right
intref	-0.0003569	0.0008669	-0.41	0.681	-0.0020561	0.0013423	CP_Right
intmed	0.0032697	0.0076692	0.43	0.67	-0.0117616	0.0183011	CP_Right
pie	-0.0011296	0.0032607	-0.35	0.729	-0.0075205	0.0052613	CP_Right
pct_cde	98.1493						CP_Right
pct_intref	-0.370404						CP_Right
pct_intmed	3.39341						CP_Right
pct_pie	-1.17234						CP_Right
te	-0.0640937	0.0459991	-1.39	0.164	-0.15425	0.026063	CCG_Left
cde	-0.0542468	0.0472631	-1.15	0.251	-0.146881	0.0383871	CCG_Left
intref	0.0001386	0.000815	0.17	0.865	-0.0014587	0.001736	CCG_Left
intmed	-0.0012702	0.0074232	-0.17	0.864	-0.0158194	0.013279	CCG_Left
pie	-0.0087153	0.0037303	-2.34	0.019	-0.0160265	-0.0014041	CCG_Left
pct_cde	84.6367						CCG_Left
pct_intref	-0.216246						CCG_Left
pct_intmed	1.98179						CCG_Left
pct_pie	13.5977						CCG_Left
te	-0.0683746	0.0459995	-1.49	0.137	-0.158532	0.0217826	CCG_Right
cde	-0.0559247	0.0472293	-1.18	0.236	-0.148492	0.036643	CCG_Right
intref	0.0003509	0.0008427	0.42	0.677	-0.0013007	0.0020025	CCG_Right
intmed	-0.0032146	0.0074483	-0.43	0.666	-0.017813	0.0113837	CCG_Right
pie	-0.0095862	0.0038376	-2.5	0.012	-0.0171077	-0.0020647	CCG_Right
pct_cde	81.7916						CCG_Right
pct_intref	-0.513202						CCG_Right
pct_intmed	4.70145						CCG_Right
pct_pie	14.0201						CCG_Right
te	-0.0544215	0.0466294	-1.17	0.243	-0.145814	0.0369705	CH_Left
cde	-0.0469831	0.0479361	-0.98	0.327	-0.140936	0.04697	CH_Left
intref	8.35e-05	0.0008231	0.1	0.919	-0.0015298	0.0016968	CH_Left
intmed	-0.0007648	0.0075252	-0.1	0.919	-0.0155139	0.0139843	CH_Left
pie	-0.0067571	0.003554	-1.9	0.057	-0.0137228	0.0002086	CH_Left
pct_cde	86.3319						CH_Left
pct_intref	-0.153432						CH_Left
pct_intmed	1.40533						CH_Left
pct_pie	12.4162						CH_Left
te	-0.0632489	0.0464883	-1.36	0.174	-0.154364	0.0278664	CH_Right
cde	-0.0505842	0.0477302	-1.06	0.289	-0.144134	0.0429653	CH_Right
intref	0.0002533	0.0008352	0.3	0.762	-0.0013836	0.0018902	CH_Right
intmed	-0.0023208	0.0075095	-0.31	0.757	-0.0170391	0.0123975	CH_Right
pie	-0.0105973	0.0039996	-2.65	0.008	-0.0184365	-0.0027581	CH_Right
pct_cde	79.9764						CH_Right
pct_intref	-0.400481						CH_Right
pct_intmed	3.66931						CH_Right
pct_pie	16.7549						CH_Right
te	0.0200097	0.0476685	0.42	0.675	-0.0734189	0.113438	CT_Left
cde	0.0185103	0.0490326	0.38	0.706	-0.0775918	0.114612	CT_Left
intref	-0.0008156	0.0010026	-0.81	0.416	-0.0027806	0.0011495	CT_Left
intmed	0.0074717	0.007881	0.95	0.343	-0.0079748	0.0229182	CT_Left
pie	-0.0051567	0.003481	-1.48	0.139	-0.0119794	0.001666	CT_Left
pct_cde	92.5066						CT_Left
pct_intref	-4.07602						CT_Left
pct_intmed	37.3404						CT_Left
pct_pie	-25.771						CT_Left
te	0.050711	0.0476367	1.06	0.287	-0.0426553	0.144077	CT_Right
cde	0.0517833	0.0490022	1.06	0.291	-0.0442592	0.147826	CT_Right
intref	-0.0005176	0.0009085	-0.57	0.569	-0.0022982	0.001263	CT_Right
intmed	0.0047416	0.0077659	0.61	0.541	-0.0104792	0.0199625	CT_Right
pie	-0.0052964	0.00349	-1.52	0.129	-0.0121366	0.0015438	CT_Right
pct_cde	102.115						CT_Right
pct_intref	-1.02069						CT_Right
pct_intmed	9.35024						CT_Right
pct_pie	-10.4443						CT_Right
te	-0.125676	0.0443893	-2.83	0.005	-0.212677	-0.0386745	EC_Left
cde	-0.114267	0.0455846	-2.51	0.012	-0.203612	-0.0249234	EC_Left
intref	0.0003438	0.0008143	0.42	0.673	-0.0012522	0.0019399	EC_Left
intmed	-0.00315	0.00719	-0.44	0.661	-0.0172421	0.0109421	EC_Left
pie	-0.0086023	0.0036218	-2.38	0.018	-0.0157009	-0.0015037	EC_Left
pct_cde	90.9223						EC_Left
pct_intref	-0.273561						EC_Left
pct_intmed	2.50645						EC_Left
pct_pie	6.84483						EC_Left
te	-0.116355	0.0443748	-2.62	0.009	-0.203328	-0.0293818	EC_Right
cde	-0.106715	0.0455924	-2.34	0.019	-0.196075	-0.0173558	EC_Right
intref	0.0002167	0.0007945	0.27	0.785	-0.0013405	0.0017739	EC_Right
intmed	-0.0019853	0.0071696	-0.28	0.782	-0.0160374	0.0120669	EC_Right
pie	-0.0078711	0.003535	-2.23	0.026	-0.0147995	-0.0009426	EC_Right
pct_cde	91.7153						EC_Right
pct_intref	-0.186241						EC_Right
pct_intmed	1.70625						EC_Right
pct_pie	6.76474						EC_Right
te	-0.0145287	0.0477011	-0.3	0.761	-0.108021	0.0789637	FCST_Left
cde	-0.0006757	0.048961	-0.01	0.989	-0.0966374	0.095286	FCST_Left
intref	0.0006561	0.0009473	0.69	0.489	-0.0012006	0.0025128	FCST_Left
intmed	-0.0060104	0.0078049	-0.77	0.441	-0.0213078	0.0092869	FCST_Left
pie	-0.0084986	0.0038015	-2.24	0.025	-0.0159494	-0.0010477	FCST_Left
pct_cde	4.65079						FCST_Left
pct_intref	-4.51589						FCST_Left
pct_intmed	41.3692						FCST_Left
pct_pie	58.4953						FCST_Left
te	0.0135557	0.0478612	0.28	0.777	-0.0802505	0.107362	FCST_Right
cde	0.0255357	0.0491538	0.52	0.603	-0.0708041	0.121875	FCST_Right
intref	0.0004898	0.000904	0.54	0.588	-0.0012819	0.0022616	FCST_Right
intmed	-0.0044873	0.0077816	-0.58	0.564	-0.0197391	0.0107644	FCST_Right
pie	-0.0079825	0.0037544	-2.13	0.033	-0.0153409	-0.0006241	FCST_Right
pct_cde	188.376						FCST_Right
pct_intref	3.61324						FCST_Right
pct_intmed	-33.1027						FCST_Right
pct_pie	-58.8867						FCST_Right
te	-0.057639	0.0477754	-1.21	0.228	-0.151277	0.0359991	FO
cde	-0.0525468	0.0491298	-1.07	0.285	-0.148839	0.0437458	FO
intref	-0.0007547	0.0009823	-0.77	0.442	-0.0026799	0.0011706	FO
intmed	0.0069135	0.0078695	0.88	0.38	-0.0085105	0.0223374	FO
pie	-0.011251	0.0041645	-2.7	0.007	-0.0194133	-0.0030888	FO
pct_cde	91.1654						FO
pct_intref	1.30936						FO
pct_intmed	-11.9945						FO
pct_pie	19.5198						FO
te	-0.0146812	0.0469458	-0.31	0.754	-0.106693	0.0773309	GCC
cde	-0.0020974	0.0482022	-0.04	0.965	-0.096572	0.0923772	GCC
intref	0.000488	0.0008883	0.55	0.583	-0.0012531	0.0022291	GCC
intmed	-0.0044702	0.0076331	-0.59	0.558	-0.0194308	0.0104903	GCC
pie	-0.0086015	0.0037701	-2.28	0.023	-0.0159907	-0.0012123	GCC
pct_cde	14.2863						GCC
pct_intref	-3.32398						GCC
pct_intmed	30.4485						GCC
pct_pie	58.5885						GCC
te	-0.0230964	0.047043	-0.49	0.623	-0.115299	0.0691062	ICP_Left
cde	-0.0168555	0.0483711	-0.35	0.727	-0.111661	0.0779502	ICP_Left
intref	-1.52e-05	0.0008287	-0.02	0.985	-0.0016395	0.0016091	ICP_Left
intmed	0.0001393	0.0075915	0.02	0.985	-0.0147398	0.0150184	ICP_Left
pie	-0.006365	0.0035428	-1.8	0.072	-0.0133088	0.0005787	ICP_Left
pct_cde	72.9789						ICP_Left
pct_intref	0.0658111						ICP_Left
pct_intmed	-0.603124						ICP_Left
pct_pie	27.5584						ICP_Left
te	-0.0404493	0.0470144	-0.86	0.39	-0.132596	0.0516972	ICP_Right
cde	-0.0342364	0.0483419	-0.71	0.479	-0.128985	0.060512	ICP_Right
intref	0.0001164	0.0008318	0.14	0.889	-0.001514	0.0017468	ICP_Right
intmed	-0.0010664	0.0075907	-0.14	0.888	-0.015944	0.0138111	ICP_Right
pie	-0.0052629	0.0034459	-1.53	0.127	-0.0120168	0.001491	ICP_Right
pct_cde	84.6403						ICP_Right
pct_intref	-0.287768						ICP_Right
pct_intmed	2.63639						ICP_Right
pct_pie	13.0111						ICP_Right
te	-0.0364333	0.0471102	-0.77	0.439	-0.128768	0.055901	ML_Left
cde	-0.032838	0.0484534	-0.68	0.498	-0.127805	0.062129	ML_Left
intref	-0.0006072	0.0009247	-0.66	0.511	-0.0024195	0.0012052	ML_Left
intmed	0.0055623	0.0077091	0.72	0.471	-0.0095472	0.0206718	ML_Left
pie	-0.0085505	0.0037784	-2.26	0.024	-0.015956	-0.0011449	ML_Left
pct_cde	90.1318						ML_Left
pct_intref	1.66661						ML_Left
pct_intmed	-15.2671						ML_Left
pct_pie	23.4689						ML_Left
te	-0.0211926	0.0465914	-0.45	0.649	-0.11251	0.0701249	ML_Right
cde	-0.0154499	0.0479092	-0.32	0.747	-0.10935	0.0784505	ML_Right
intref	-0.0003555	0.0008547	-0.42	0.677	-0.0020307	0.0013197	ML_Right
intmed	0.0032566	0.0075554	0.43	0.666	-0.0115518	0.0180649	ML_Right
pie	-0.0086437	0.0037584	-2.3	0.021	-0.01601	-0.0012775	ML_Right
pct_cde	72.9023						ML_Right
pct_intref	1.67747						ML_Right
pct_intmed	-15.3667						ML_Right
pct_pie	40.7864						ML_Right
te	-0.0479617	0.047897	-1	0.317	-0.141838	0.0459147	MCP
cde	-0.0440567	0.0492627	-0.89	0.371	-0.14061	0.0524965	MCP
intref	-0.0003562	0.0008771	-0.41	0.685	-0.0020753	0.001363	MCP
intmed	0.003263	0.007767	0.42	0.674	-0.01196	0.0184861	MCP
pie	-0.0068119	0.0036394	-1.87	0.061	-0.013945	0.0003213	MCP
pct_cde	91.8581						MCP
pct_intref	0.742676						MCP
pct_intmed	-6.80335						MCP
pct_pie	14.2028						MCP
te	0.0054002	0.0484419	0.11	0.911	-0.0895442	0.100345	PCT
cde	0.0134441	0.0497965	0.27	0.787	-0.0841553	0.111043	PCT
intref	-0.0001798	0.0008616	-0.21	0.835	-0.0018685	0.0015088	PCT
intmed	0.0016476	0.0078241	0.21	0.833	-0.0136875	0.0169826	PCT
pie	-0.0095116	0.0039706	-2.4	0.017	-0.0172938	-0.0017293	PCT
pct_cde	248.956						PCT
pct_intref	-3.32951						PCT
pct_intmed	30.51						PCT
pct_pie	-176.134						PCT
te	-0.0860247	0.0471805	-1.82	0.068	-0.178497	0.0064473	PCR_Left
cde	-0.0668931	0.0483181	-1.38	0.166	-0.161595	0.0278086	PCR_Left
intref	0.0014581	0.0012817	1.14	0.255	-0.001054	0.0039702	PCR_Left
intmed	-0.0133579	0.0081702	-1.63	0.102	-0.0293712	0.0026554	PCR_Left
pie	-0.0072319	0.0036248	-2	0.046	-0.0143364	-0.0001273	PCR_Left
pct_cde	77.7603						PCR_Left
pct_intref	-1.69498						PCR_Left
pct_intmed	15.528						PCR_Left
pct_pie	8.40677						PCR_Left
te	-0.0905561	0.0469433	-1.93	0.054	-0.182563	0.0014511	PCR_Right
cde	-0.0778221	0.0481959	-1.61	0.106	-0.172284	0.0166401	PCR_Right
intref	0.0007709	0.0009744	0.79	0.429	-0.0011388	0.0026806	PCR_Right
intmed	-0.0070623	0.0077329	-0.91	0.361	-0.0222185	0.008094	PCR_Right
pie	-0.0064426	0.0035394	-1.82	0.069	-0.0133797	0.0004945	PCR_Right
pct_cde	85.938						PCR_Right
pct_intref	-0.851295						PCR_Right
pct_intmed	7.79881						PCR_Right
pct_pie	7.11448						PCR_Right
te	-0.0277162	0.0472964	-0.59	0.558	-0.120415	0.064983	PLIC_Left
cde	-0.0112044	0.048498	-0.23	0.817	-0.106259	0.0838499	PLIC_Left
intref	0.0006786	0.0009475	0.72	0.474	-0.0011784	0.0025357	PLIC_Left
intmed	-0.0062171	0.0077418	-0.8	0.422	-0.0213909	0.0089566	PLIC_Left
pie	-0.0109734	0.0040924	-2.68	0.007	-0.0189943	-0.0029524	PLIC_Left
pct_cde	40.4255						PLIC_Left
pct_intref	-2.44839						PLIC_Left
pct_intmed	22.4313						PLIC_Left
pct_pie	39.592						PLIC_Left
te	-0.032019	0.0474078	-0.68	0.499	-0.124937	0.0608986	PLIC_Right
cde	-0.0225562	0.0487181	-0.46	0.643	-0.118042	0.0729295	PLIC_Right
intref	-7.53e-05	0.0008361	-0.09	0.928	-0.0017141	0.0015635	PLIC_Right
intmed	0.0006902	0.0076475	0.09	0.928	-0.0142986	0.0156791	PLIC_Right
pie	-0.0100776	0.0039832	-2.53	0.011	-0.0178846	-0.0022707	PLIC_Right
pct_cde	70.4463						PLIC_Right
pct_intref	0.235173						PLIC_Right
pct_intmed	-2.1556						PLIC_Right
pct_pie	31.4738						PLIC_Right
te	-0.0526569	0.0468077	-1.12	0.261	-0.144398	0.0390846	PTR_Left
cde	-0.0378639	0.0480224	-0.79	0.43	-0.131986	0.0562583	PTR_Left
intref	0.0009528	0.001042	0.91	0.36	-0.0010894	0.002995	PTR_Left
intmed	-0.0087286	0.0077943	-1.12	0.263	-0.0240051	0.006548	PTR_Left
pie	-0.0070171	0.0035852	-1.96	0.05	-0.0140439	9.71e-06	PTR_Left
pct_cde	71.9068						PTR_Left
pct_intref	-1.80945						PTR_Left
pct_intmed	16.5764						PTR_Left
pct_pie	13.3261						PTR_Left
te	-0.0672425	0.0471314	-1.43	0.154	-0.159618	0.0251333	PTR_Right
cde	-0.0573435	0.0484277	-1.18	0.236	-0.15226	0.037573	PTR_Right
intref	0.0004806	0.0008901	0.54	0.589	-0.001264	0.0022252	PTR_Right
intmed	-0.0044028	0.0076661	-0.57	0.566	-0.0194281	0.0106226	PTR_Right
pie	-0.0059769	0.0035111	-1.7	0.089	-0.0128584	0.0009047	PTR_Right
pct_cde	85.2787						PTR_Right
pct_intref	-0.714727						PTR_Right
pct_intmed	6.54764						PTR_Right
pct_pie	8.88857						PTR_Right
te	-0.0175242	0.0478904	-0.37	0.714	-0.111388	0.0763392	RPIC_Left
cde	0.000666	0.0490754	0.01	0.989	-0.0955201	0.0968521	RPIC_Left
intref	0.0010779	0.0011091	0.97	0.331	-0.0010959	0.0032518	RPIC_Left
intmed	-0.0098749	0.0080234	-1.23	0.218	-0.0256005	0.0058506	RPIC_Left
pie	-0.0093932	0.0039155	-2.4	0.016	-0.0170675	-0.001719	RPIC_Left
pct_cde	-3.80046						RPIC_Left
pct_intref	-6.15092						RPIC_Left
pct_intmed	56.3501						RPIC_Left
pct_pie	53.6013						RPIC_Left
te	-0.046834	0.0479298	-0.98	0.329	-0.140775	0.0471066	RPIC_Right
cde	-0.032423	0.0491888	-0.66	0.51	-0.128831	0.0639852	RPIC_Right
intref	0.0004957	0.000906	0.55	0.584	-0.0012799	0.0022714	RPIC_Right
intmed	-0.0045413	0.0077887	-0.58	0.56	-0.0198069	0.0107242	RPIC_Right
pie	-0.0103654	0.0040468	-2.56	0.01	-0.018297	-0.0024338	RPIC_Right
pct_cde	69.2296						RPIC_Right
pct_intref	-1.05842						RPIC_Right
pct_intmed	9.69659						RPIC_Right
pct_pie	22.1322						RPIC_Right
te	-0.0757469	0.0467575	-1.62	0.105	-0.16739	0.0158961	SS_Left
cde	-0.0673364	0.0480591	-1.4	0.161	-0.16153	0.0268576	SS_Left
intref	0.0001628	0.0008305	0.2	0.845	-0.001465	0.0017906	SS_Left
intmed	-0.0014916	0.0075501	-0.2	0.843	-0.0162896	0.0133063	SS_Left
pie	-0.0070817	0.0035939	-1.97	0.049	-0.0141257	-3.77e-05	SS_Left
pct_cde	88.8966						SS_Left
pct_intref	-0.214926						SS_Left
pct_intmed	1.96919						SS_Left
pct_pie	9.34916						SS_Left
te	-0.0571665	0.0473884	-1.21	0.228	-0.150046	0.035713	SS_Right
cde	-0.0508688	0.0487259	-1.04	0.296	-0.14637	0.0446323	SS_Right
intref	-0.0002407	0.0008502	-0.28	0.777	-0.0019072	0.0014257	SS_Right
intmed	0.0022055	0.0076636	0.29	0.774	-0.0128149	0.0172258	SS_Right
pie	-0.0082625	0.0037608	-2.2	0.028	-0.0156335	-0.0008914	SS_Right
pct_cde	88.9836						SS_Right
pct_intref	0.421051						SS_Right
pct_intmed	-3.85803						SS_Right
pct_pie	14.4534						SS_Right
te	-0.0383083	0.0475382	-0.81	0.42	-0.131482	0.0548649	SCC
cde	-0.0283774	0.0488473	-0.58	0.561	-0.124116	0.0673616	SCC
intref	0.0001206	0.0008407	0.14	0.886	-0.0015272	0.0017683	SCC
intmed	-0.0011045	0.0076703	-0.14	0.886	-0.016138	0.013929	SCC
pie	-0.008947	0.003848	-2.33	0.02	-0.016489	-0.001405	SCC
pct_cde	74.0764						SCC
pct_intref	-0.314814						SCC
pct_intmed	2.88319						SCC
pct_pie	23.3553						SCC
te	-0.0434165	0.0476786	-0.91	0.363	-0.136865	0.0500318	SCP_Left
cde	-0.0360612	0.0490162	-0.74	0.462	-0.132131	0.0600089	SCP_Left
intref	-0.0003501	0.000872	-0.4	0.688	-0.0020592	0.0013589	SCP_Left
intmed	0.0032076	0.0077273	0.42	0.678	-0.0119376	0.0183528	SCP_Left
pie	-0.0102127	0.0040172	-2.54	0.011	-0.0180863	-0.0023391	SCP_Left
pct_cde	83.0587						SCP_Left
pct_intref	0.806375						SCP_Left
pct_intmed	-7.38797						SCP_Left
pct_pie	23.5226						SCP_Left
te	-0.010372	0.0471666	-0.22	0.826	-0.102817	0.0820728	SCP_Right
cde	-0.0037667	0.048495	-0.08	0.938	-0.0988152	0.0912818	SCP_Right
intref	-0.0003904	0.0008711	-0.45	0.654	-0.0020978	0.0013169	SCP_Right
intmed	0.0035769	0.0076543	0.47	0.64	-0.0114253	0.0185792	SCP_Right
pie	-0.0097918	0.0039338	-2.49	0.013	-0.0175019	-0.0020817	SCP_Right
pct_cde	36.316						SCP_Right
pct_intref	3.76398						SCP_Right
pct_intmed	-34.4861						SCP_Right
pct_pie	94.4061						SCP_Right
te	-0.0983067	0.0461029	-2.13	0.033	-0.188667	-0.0079467	SCR_Left
cde	-0.0792167	0.0472065	-1.68	0.093	-0.17174	0.0133065	SCR_Left
intref	0.0013678	0.0012234	1.12	0.264	-0.00103	0.0037656	SCR_Left
intmed	-0.0125305	0.0079389	-1.58	0.114	-0.0280905	0.0030295	SCR_Left
pie	-0.0079273	0.0036348	-2.18	0.029	-0.0150513	-0.0008033	SCR_Left
pct_cde	80.5812						SCR_Left
pct_intref	-1.39136						SCR_Left
pct_intmed	12.7463						SCR_Left
pct_pie	8.06385						SCR_Left
te	-0.102372	0.0463493	-2.21	0.027	-0.193215	-0.011529	SCR_Right
cde	-0.0866388	0.0475344	-1.82	0.068	-0.179805	0.0065269	SCR_Right
intref	0.0007671	0.0009634	0.8	0.426	-0.0011212	0.0026553	SCR_Right
intmed	-0.0070272	0.0076297	-0.92	0.357	-0.0219812	0.0079268	SCR_Right
pie	-0.0094729	0.0038398	-2.47	0.014	-0.0169988	-0.001947	SCR_Right
pct_cde	84.6314						SCR_Right
pct_intref	-0.749327						SCR_Right
pct_intmed	6.86438						SCR_Right
pct_pie	9.25342						SCR_Right
te	-0.10596	0.0436834	-2.43	0.015	-0.191578	-0.020342	FOF_Left
cde	-0.0913371	0.0448024	-2.04	0.041	-0.179148	-0.0035261	FOF_Left
intref	0.0009303	0.0009894	0.94	0.347	-0.0010089	0.0028694	FOF_Left
intmed	-0.0085224	0.0072942	-1.17	0.243	-0.0228187	0.0057738	FOF_Left
pie	-0.0070305	0.0033953	-2.07	0.038	-0.0136852	-0.0003758	FOF_Left
pct_cde	86.1998						FOF_Left
pct_intref	-0.877974						FOF_Left
pct_intmed	8.04305						FOF_Left
pct_pie	6.63506						FOF_Left
te	-0.112167	0.0441176	-2.54	0.011	-0.198636	-0.0256983	FOF_Right
cde	-0.0983623	0.0452679	-2.17	0.03	-0.187086	-0.0096389	FOF_Right
intref	0.0003716	0.0008146	0.46	0.648	-0.001225	0.0019682	FOF_Right
intmed	-0.003404	0.0071466	-0.48	0.634	-0.017411	0.010603	FOF_Right
pie	-0.0107723	0.0038946	-2.77	0.006	-0.0184057	-0.003139	FOF_Right
pct_cde	87.6926						FOF_Right
pct_intref	-0.331291						FOF_Right
pct_intmed	3.03476						FOF_Right
pct_pie	9.6038						FOF_Right
te	-0.068325	0.0467612	-1.46	0.144	-0.159975	0.0233254	SLF_Left
cde	-0.04735	0.0478421	-0.99	0.322	-0.141119	0.0464187	SLF_Left
intref	0.0014935	0.0012947	1.15	0.249	-0.0010442	0.0040311	SLF_Left
intmed	-0.0136817	0.0081289	-1.68	0.092	-0.029614	0.0022506	SLF_Left
pie	-0.0087868	0.0037717	-2.33	0.02	-0.0161792	-0.0013943	SLF_Left
pct_cde	69.3011						SLF_Left
pct_intref	-2.18588						SLF_Left
pct_intmed	20.0244						SLF_Left
pct_pie	12.8603						SLF_Left
te	-0.0628054	0.0472035	-1.33	0.183	-0.155323	0.0297119	SLF_Right
cde	-0.0460097	0.0483946	-0.95	0.342	-0.140862	0.0488421	SLF_Right
intref	0.0009762	0.0010567	0.92	0.356	-0.0010948	0.0030473	SLF_Right
intmed	-0.0089431	0.0078633	-1.14	0.255	-0.0243549	0.0064687	SLF_Right
pie	-0.0088288	0.0038081	-2.32	0.02	-0.0162925	-0.001365	SLF_Right
pct_cde	73.2576						SLF_Right
pct_intref	-1.55432						SLF_Right
pct_intmed	14.2394						SLF_Right
pct_pie	14.0574						SLF_Right
te	-0.0864688	0.0471198	-1.84	0.066	-0.178822	0.0058842	TP_Left
cde	-0.0745353	0.0483903	-1.54	0.123	-0.169379	0.0203081	TP_Left
intref	0.0005273	0.0009014	0.59	0.559	-0.0012393	0.0022939	TP_Left
intmed	-0.0048306	0.0076737	-0.63	0.529	-0.0198708	0.0102095	TP_Left
pie	-0.0076302	0.0036712	-2.08	0.038	-0.0148255	-0.0004348	TP_Left
pct_cde	86.1991						TP_Left
pct_intref	-0.609815						TP_Left
pct_intmed	5.58652						TP_Left
pct_pie	8.82422						TP_Left
te	-0.080471	0.046649	-1.73	0.085	-0.171901	0.0109593	TP_Right
cde	-0.0773722	0.0479818	-1.61	0.107	-0.171415	0.0166705	TP_Right
intref	-0.0003527	0.0008554	-0.41	0.68	-0.0020292	0.0013239	TP_Right
intmed	0.003231	0.0075662	0.43	0.669	-0.0115985	0.0180604	TP_Right
pie	-0.005977	0.0034836	-1.72	0.086	-0.0128048	0.0008507	TP_Right
pct_cde	96.1492						TP_Right
pct_intref	0.438295						TP_Right
pct_intmed	-4.01511						TP_Right
pct_pie	7.42752						TP_Right
te	-0.115246	0.0462631	-2.49	0.013	-0.20592	-0.0245723	UNC_Left
cde	-0.104536	0.0475247	-2.2	0.028	-0.197682	-0.0113892	UNC_Left
intref	0.0001373	0.0008194	0.17	0.867	-0.0014686	0.0017432	UNC_Left
intmed	-0.0012577	0.0074641	-0.17	0.866	-0.0158871	0.0133716	UNC_Left
pie	-0.0095899	0.0038543	-2.49	0.013	-0.0171443	-0.0020356	UNC_Left
pct_cde	90.7065						UNC_Left
pct_intref	-0.119136						UNC_Left
pct_intmed	1.09132						UNC_Left
pct_pie	8.32123						UNC_Left
te	-0.0203769	0.0463448	-0.44	0.66	-0.111211	0.0704572	UNC_Right
cde	-0.0161131	0.0476641	-0.34	0.735	-0.109533	0.0773069	UNC_Right
intref	-0.0003044	0.0008417	-0.36	0.718	-0.0019541	0.0013454	UNC_Right
intmed	0.0027883	0.0075074	0.37	0.71	-0.0119259	0.0175024	UNC_Right
pie	-0.0067477	0.0035367	-1.91	0.056	-0.0136795	0.0001841	UNC_Right
pct_cde	79.0753						UNC_Right
pct_intref	1.49385						UNC_Right
pct_intmed	-13.6836						UNC_Right
pct_pie	33.1145						UNC_Right
te	-0.0721119	0.0463406	-1.56	0.12	-0.162938	0.0187141	Mean
cde	-0.0581644	0.047558	-1.22	0.221	-0.151376	0.0350476	Mean
intref	0.0003727	0.0008523	0.44	0.662	-0.0012977	0.0020431	Mean
intmed	-0.003414	0.0075042	-0.45	0.649	-0.018122	0.0112939	Mean
pie	-0.0109061	0.0040334	-2.7	0.007	-0.0188114	-0.0030009	Mean
pct_cde	80.6585						Mean
pct_intref	-0.516836						Mean
pct_intmed	4.73431						Mean
pct_pie	15.1239						Mean

## Sheet: ISOVF TRACT-SPECIFIC
FOURWAYDECOMP	Beta	SE	z	P	LCL	UCL	TRACT
te	0.033103	0.0484201	0.68	0.494	-0.0617986	0.128005	ACR_Left
cde	0.025932	0.0497773	0.52	0.602	-0.0716297	0.123494	ACR_Left
intref	-0.0009948	0.001083	-0.92	0.358	-0.0031175	0.0011279	ACR_Left
intmed	0.0091136	0.008083	1.13	0.26	-0.0067288	0.0249559	ACR_Left
pie	-0.0009478	0.0033338	-0.28	0.776	-0.007482	0.0055865	ACR_Left
pct_cde	78.3373						ACR_Left
pct_intref	-3.00517						ACR_Left
pct_intmed	27.531						ACR_Left
pct_pie	-2.86318						ACR_Left
te	0.0691609	0.048681	1.42	0.155	-0.026252	0.164574	ACR_Right
cde	0.0708992	0.0500758	1.42	0.157	-0.0272475	0.169046	ACR_Right
intref	-0.0004357	0.0009063	-0.48	0.631	-0.0022121	0.0013407	ACR_Right
intmed	0.0039917	0.0079113	0.5	0.614	-0.0115142	0.0194977	ACR_Right
pie	-0.0052943	0.0035572	-1.49	0.137	-0.0122664	0.0016777	ACR_Right
pct_cde	102.513						ACR_Right
pct_intref	-0.62998						ACR_Right
pct_intmed	5.77161						ACR_Right
pct_pie	-7.65505						ACR_Right
te	0.130395	0.0472351	2.76	0.006	0.0378156	0.222974	ALIC_Left
cde	0.115346	0.0484515	2.38	0.017	0.0203832	0.21031	ALIC_Left
intref	-0.0016179	0.0013667	-1.18	0.236	-0.0042967	0.0010608	ALIC_Left
intmed	0.0148221	0.0083192	1.78	0.075	-0.0014832	0.0311274	ALIC_Left
pie	0.0018442	0.0032654	0.56	0.572	-0.0045558	0.0082441	ALIC_Left
pct_cde	88.4594						ALIC_Left
pct_intref	-1.24077						ALIC_Left
pct_intmed	11.3671						ALIC_Left
pct_pie	1.41432						ALIC_Left
te	0.117811	0.0472002	2.5	0.013	0.0252999	0.210321	ALIC_Right
cde	0.105559	0.0484566	2.18	0.029	0.0105856	0.200532	ALIC_Right
intref	-0.0017601	0.0014438	-1.22	0.223	-0.0045898	0.0010696	ALIC_Right
intmed	0.0161244	0.0084445	1.91	0.056	-0.0004266	0.0326754	ALIC_Right
pie	-0.0021125	0.0032741	-0.65	0.519	-0.0085296	0.0043046	ALIC_Right
pct_cde	89.6004						ALIC_Right
pct_intref	-1.49401						ALIC_Right
pct_intmed	13.6867						ALIC_Right
pct_pie	-1.79313						ALIC_Right
te	0.120804	0.0448536	2.69	0.007	0.0328928	0.208716	BCC
cde	0.113198	0.046106	2.46	0.014	0.022832	0.203564	BCC
intref	-0.0003452	0.0008231	-0.42	0.675	-0.0019585	0.0012681	BCC
intmed	0.0031624	0.0072717	0.43	0.664	-0.0110898	0.0174147	BCC
pie	0.0047888	0.0032687	1.47	0.143	-0.0016177	0.0111953	BCC
pct_cde	93.7039						BCC
pct_intref	-0.285752						BCC
pct_intmed	2.61779						BCC
pct_pie	3.9641						BCC
te	0.0767553	0.0487448	1.57	0.115	-0.0187826	0.172293	CP_Left
cde	0.0646238	0.0500623	1.29	0.197	-0.0334965	0.162744	CP_Left
intref	-0.0004757	0.0009151	-0.52	0.603	-0.0022693	0.0013179	CP_Left
intmed	0.0043578	0.0079193	0.55	0.582	-0.0111637	0.0198792	CP_Left
pie	0.0082494	0.003837	2.15	0.032	0.0007291	0.0157697	CP_Left
pct_cde	84.1946						CP_Left
pct_intref	-0.619762						CP_Left
pct_intmed	5.67752						CP_Left
pct_pie	10.7477						CP_Left
te	0.0921912	0.0489097	1.88	0.059	-0.00367	0.188052	CP_Right
cde	0.0760365	0.0501665	1.52	0.13	-0.0222881	0.174361	CP_Right
intref	-0.0010363	0.0011056	-0.94	0.349	-0.0032032	0.0011306	CP_Right
intmed	0.0094935	0.0081645	1.16	0.245	-0.0065086	0.0254956	CP_Right
pie	0.0076975	0.0037832	2.03	0.042	0.0002825	0.0151125	CP_Right
pct_cde	82.477						CP_Right
pct_intref	-1.12408						CP_Right
pct_intmed	10.2976						CP_Right
pct_pie	8.3495						CP_Right
te	-0.0908111	0.0491185	-1.85	0.064	-0.187082	0.0054594	CCG_Left
cde	-0.0935641	0.0505242	-1.85	0.064	-0.19259	0.0054615	CCG_Left
intref	4.74e-07	0.0008655	0	1	-0.001696	0.0016969	CCG_Left
intmed	-4.34e-06	0.0079294	0	1	-0.0155456	0.0155369	CCG_Left
pie	0.0027568	0.0034346	0.8	0.422	-0.0039749	0.0094885	CCG_Left
pct_cde	103.032						CCG_Left
pct_intref	-0.000521963						CCG_Left
pct_intmed	0.00477915						CCG_Left
pct_pie	-3.03575						CCG_Left
te	-0.0621597	0.0490562	-1.27	0.205	-0.158308	0.0339886	CCG_Right
cde	-0.0576105	0.0504526	-1.14	0.254	-0.156496	0.0412748	CCG_Right
intref	0.0002804	0.0008846	0.32	0.751	-0.0014533	0.0020141	CCG_Right
intmed	-0.0025686	0.0079397	-0.32	0.746	-0.0181301	0.0129929	CCG_Right
pie	-0.002261	0.0034111	-0.66	0.507	-0.0089465	0.0044246	CCG_Right
pct_cde	92.6814						CCG_Right
pct_intref	-0.451096						CCG_Right
pct_intmed	4.13226						CCG_Right
pct_pie	3.6374						CCG_Right
te	0.0838292	0.0479731	1.75	0.081	-0.0101963	0.177855	CH_Left
cde	0.0861303	0.0493394	1.75	0.081	-0.0105731	0.182834	CH_Left
intref	0.0013385	0.0012334	1.09	0.278	-0.001079	0.003756	CH_Left
intmed	-0.0122622	0.0082313	-1.49	0.136	-0.0283952	0.0038708	CH_Left
pie	0.0086226	0.0038377	2.25	0.025	0.0011009	0.0161442	CH_Left
pct_cde	102.745						CH_Left
pct_intref	1.5967						CH_Left
pct_intmed	-14.6276						CH_Left
pct_pie	10.2859						CH_Left
te	0.0555544	0.0486926	1.14	0.254	-0.0398814	0.15099	CH_Right
cde	0.0444363	0.0500213	0.89	0.374	-0.0536036	0.142476	CH_Right
intref	-0.0005363	0.0009295	-0.58	0.564	-0.002358	0.0012854	CH_Right
intmed	0.0049134	0.0079297	0.62	0.536	-0.0106286	0.0204553	CH_Right
pie	0.006741	0.0036786	1.83	0.067	-0.0004689	0.0139509	CH_Right
pct_cde	79.987						CH_Right
pct_intref	-0.96536						CH_Right
pct_intmed	8.8443						CH_Right
pct_pie	12.1341						CH_Right
te	0.0081416	0.0486778	0.17	0.867	-0.0872652	0.103548	CT_Left
cde	0.018301	0.0500169	0.37	0.714	-0.0797303	0.116332	CT_Left
intref	0.0006037	0.0009478	0.64	0.524	-0.001254	0.0024613	CT_Left
intmed	-0.0055301	0.0079501	-0.7	0.487	-0.0211119	0.0100517	CT_Left
pie	-0.005233	0.0035488	-1.47	0.14	-0.0121885	0.0017226	CT_Left
pct_cde	224.784						CT_Left
pct_intref	7.415						CT_Left
pct_intmed	-67.924						CT_Left
pct_pie	-64.2748						CT_Left
te	0.0235245	0.0491354	0.48	0.632	-0.0727792	0.119828	CT_Right
cde	0.028984	0.0505294	0.57	0.566	-0.0700518	0.12802	CT_Right
intref	0.0002054	0.0008765	0.23	0.815	-0.0015126	0.0019234	CT_Right
intmed	-0.0018818	0.0079417	-0.24	0.813	-0.0174473	0.0136837	CT_Right
pie	-0.0037831	0.0034852	-1.09	0.278	-0.010614	0.0030478	CT_Right
pct_cde	123.208						CT_Right
pct_intref	0.873132						CT_Right
pct_intmed	-7.99932						CT_Right
pct_pie	-16.0815						CT_Right
te	0.0670554	0.0474194	1.41	0.157	-0.0258849	0.159996	EC_Left
cde	0.0584871	0.0487365	1.2	0.23	-0.0370347	0.154009	EC_Left
intref	-0.0007751	0.0009837	-0.79	0.431	-0.0027032	0.0011529	EC_Left
intmed	0.0071011	0.0078178	0.91	0.364	-0.0082215	0.0224236	EC_Left
pie	0.0022423	0.0032971	0.68	0.496	-0.0042198	0.0087044	EC_Left
pct_cde	87.2221						EC_Left
pct_intref	-1.15591						EC_Left
pct_intmed	10.5899						EC_Left
pct_pie	3.34395						EC_Left
te	0.0761656	0.0477607	1.59	0.111	-0.0174437	0.169775	EC_Right
cde	0.0703164	0.0491064	1.43	0.152	-0.0259304	0.166563	EC_Right
intref	-0.0011894	0.0011597	-1.03	0.305	-0.0034624	0.0010836	EC_Right
intmed	0.0108966	0.0080963	1.35	0.178	-0.0049718	0.026765	EC_Right
pie	-0.0038579	0.0033975	-1.14	0.256	-0.0105168	0.0028011	EC_Right
pct_cde	92.3204						EC_Right
pct_intref	-1.5616						EC_Right
pct_intmed	14.3065						EC_Right
pct_pie	-5.06515						EC_Right
te	0.0707936	0.0467309	1.51	0.13	-0.0207974	0.162385	FCST_Left
cde	0.0658965	0.0480578	1.37	0.17	-0.0282951	0.160088	FCST_Left
intref	0.0004054	0.0008671	0.47	0.64	-0.001294	0.0021049	FCST_Left
intmed	-0.0037144	0.0075895	-0.49	0.625	-0.0185896	0.0111609	FCST_Left
pie	0.008206	0.0037158	2.21	0.027	0.0009233	0.0154888	FCST_Left
pct_cde	93.0826						FCST_Left
pct_intref	0.572651						FCST_Left
pct_intmed	-5.2468						FCST_Left
pct_pie	11.5914						FCST_Left
te	0.0598015	0.0460199	1.3	0.194	-0.0303959	0.149999	FCST_Right
cde	0.0515654	0.0473014	1.09	0.276	-0.0411435	0.144274	FCST_Right
intref	0.0001531	0.0008168	0.19	0.851	-0.0014479	0.001754	FCST_Right
intmed	-0.0014024	0.0074304	-0.19	0.85	-0.0159657	0.013161	FCST_Right
pie	0.0094854	0.0038285	2.48	0.013	0.0019816	0.0169891	FCST_Right
pct_cde	86.2276						FCST_Right
pct_intref	0.256014						FCST_Right
pct_intmed	-2.34509						FCST_Right
pct_pie	15.8615						FCST_Right
te	0.0872556	0.0410226	2.13	0.033	0.0068527	0.167659	FO
cde	0.0860238	0.042198	2.04	0.041	0.0033172	0.16873	FO
intref	0.0004691	0.0007885	0.59	0.552	-0.0010763	0.0020145	FO
intmed	-0.0042977	0.0066945	-0.64	0.521	-0.0174187	0.0088233	FO
pie	0.0050604	0.0030465	1.66	0.097	-0.0009107	0.0110315	FO
pct_cde	98.5883						FO
pct_intref	0.537616						FO
pct_intmed	-4.92541						FO
pct_pie	5.79951						FO
te	0.144365	0.0456802	3.16	0.002	0.0548336	0.233897	GCC
cde	0.1343	0.0469316	2.86	0.004	0.0423156	0.226284	GCC
intref	-0.0003502	0.0008377	-0.42	0.676	-0.001992	0.0012915	GCC
intmed	0.0032086	0.0074017	0.43	0.665	-0.0112984	0.0177156	GCC
pie	0.0072069	0.0035399	2.04	0.042	0.0002689	0.014145	GCC
pct_cde	93.0279						GCC
pct_intref	-0.242579						GCC
pct_intmed	2.22256						GCC
pct_pie	4.99213						GCC
te	-0.0107721	0.0490257	-0.22	0.826	-0.106861	0.0853166	ICP_Left
cde	-0.0145803	0.0504246	-0.29	0.772	-0.113411	0.08425	ICP_Left
intref	-0.0003226	0.0008906	-0.36	0.717	-0.002068	0.0014229	ICP_Left
intmed	0.002955	0.0079423	0.37	0.71	-0.0126115	0.0185216	ICP_Left
pie	0.0011758	0.0033807	0.35	0.728	-0.0054503	0.0078019	ICP_Left
pct_cde	135.352						ICP_Left
pct_intref	2.99477						ICP_Left
pct_intmed	-27.432						ICP_Left
pct_pie	-10.9152						ICP_Left
te	0.0329086	0.0488046	0.67	0.5	-0.0627467	0.128564	ICP_Right
cde	0.0352684	0.0502008	0.7	0.482	-0.0631234	0.13366	ICP_Right
intref	0.0006137	0.0009535	0.64	0.52	-0.0012552	0.0024825	ICP_Right
intmed	-0.0056218	0.0079819	-0.7	0.481	-0.021266	0.0100224	ICP_Right
pie	0.0026484	0.0034089	0.78	0.437	-0.004033	0.0093297	ICP_Right
pct_cde	107.171						ICP_Right
pct_intref	1.86486						ICP_Right
pct_intmed	-17.0831						ICP_Right
pct_pie	8.04774						ICP_Right
te	0.0058751	0.0489905	0.12	0.905	-0.0901446	0.101895	ML_Left
cde	0.0144953	0.0503492	0.29	0.773	-0.0841874	0.113178	ML_Left
intref	0.0012911	0.0012226	1.06	0.291	-0.0011052	0.0036874	ML_Left
intmed	-0.0118278	0.0083481	-1.42	0.157	-0.0281898	0.0045342	ML_Left
pie	0.0019165	0.0033933	0.56	0.572	-0.0047342	0.0085671	ML_Left
pct_cde	246.724						ML_Left
pct_intref	21.9758						ML_Left
pct_intmed	-201.321						ML_Left
pct_pie	32.6207						ML_Left
te	0.0117833	0.0492721	0.24	0.811	-0.0847882	0.108355	ML_Right
cde	0.0143797	0.050682	0.28	0.777	-0.0849552	0.113715	ML_Right
intref	0.0003781	0.0009046	0.42	0.676	-0.0013948	0.002151	ML_Right
intmed	-0.0034635	0.0079931	-0.43	0.665	-0.0191297	0.0122027	ML_Right
pie	0.000489	0.0033892	0.14	0.885	-0.0061536	0.0071316	ML_Right
pct_cde	122.035						ML_Right
pct_intref	3.20878						ML_Right
pct_intmed	-29.3933						ML_Right
pct_pie	4.14994						ML_Right
te	-0.0121586	0.0487157	-0.25	0.803	-0.10764	0.0833225	MCP
cde	-0.0104874	0.0501124	-0.21	0.834	-0.108706	0.0877311	MCP
intref	7.79e-05	0.0008601	0.09	0.928	-0.0016078	0.0017636	MCP
intmed	-0.0007136	0.0078664	-0.09	0.928	-0.0161314	0.0147043	MCP
pie	-0.0010355	0.0033575	-0.31	0.758	-0.0076162	0.0055451	MCP
pct_cde	86.255						MCP
pct_intref	-0.640699						MCP
pct_intmed	5.8691						MCP
pct_pie	8.51661						MCP
te	0.009913	0.0482707	0.21	0.837	-0.0846959	0.104522	PCT
cde	0.0206545	0.0495887	0.42	0.677	-0.0765375	0.117847	PCT
intref	0.0009357	0.0010564	0.89	0.376	-0.0011348	0.0030063	PCT
intmed	-0.0085721	0.0080235	-1.07	0.285	-0.0242978	0.0071537	PCT
pie	-0.0031052	0.0033888	-0.92	0.36	-0.0097471	0.0035368	PCT
pct_cde	208.358						PCT
pct_intref	9.43912						PCT
pct_intmed	-86.4733						PCT
pct_pie	-31.3245						PCT
te	0.0104037	0.0480721	0.22	0.829	-0.083816	0.104623	PCR_Left
cde	0.0077695	0.0494479	0.16	0.875	-0.0891466	0.104686	PCR_Left
intref	-0.0001712	0.0008549	-0.2	0.841	-0.0018466	0.0015043	PCR_Left
intmed	0.001568	0.0077686	0.2	0.84	-0.0136583	0.0167942	PCR_Left
pie	0.0012373	0.0033168	0.37	0.709	-0.0052635	0.0077382	PCR_Left
pct_cde	74.6802						PCR_Left
pct_intref	-1.64557						PCR_Left
pct_intmed	15.0716						PCR_Left
pct_pie	11.8929						PCR_Left
te	0.023007	0.0475694	0.48	0.629	-0.0702272	0.116241	PCR_Right
cde	0.0132319	0.0488786	0.27	0.787	-0.0825684	0.109032	PCR_Right
intref	-0.0007733	0.0009851	-0.78	0.432	-0.0027041	0.0011575	PCR_Right
intmed	0.007084	0.0078388	0.9	0.366	-0.0082797	0.0224478	PCR_Right
pie	0.0034644	0.0033607	1.03	0.303	-0.0031223	0.0100512	PCR_Right
pct_cde	57.5125						PCR_Right
pct_intref	-3.36115						PCR_Right
pct_intmed	30.7906						PCR_Right
pct_pie	15.058						PCR_Right
te	0.134708	0.0486906	2.77	0.006	0.0392762	0.23014	PLIC_Left
cde	0.121104	0.0499747	2.42	0.015	0.0231552	0.219053	PLIC_Left
intref	-0.001681	0.0014162	-1.19	0.235	-0.0044568	0.0010948	PLIC_Left
intmed	0.0154	0.0085911	1.79	0.073	-0.0014383	0.0322382	PLIC_Left
pie	-0.0001149	0.0033402	-0.03	0.973	-0.0066614	0.0064317	PLIC_Left
pct_cde	89.901						PLIC_Left
pct_intref	-1.24788						PLIC_Left
pct_intmed	11.4321						PLIC_Left
pct_pie	-0.0852956						PLIC_Left
te	0.0703591	0.0484156	1.45	0.146	-0.0245338	0.165252	PLIC_Right
cde	0.0607009	0.0497459	1.22	0.222	-0.0367993	0.158201	PLIC_Right
intref	-0.0013696	0.0012534	-1.09	0.275	-0.0038263	0.0010871	PLIC_Right
intmed	0.0125468	0.0083134	1.51	0.131	-0.0037471	0.0288407	PLIC_Right
pie	-0.0015191	0.0033427	-0.45	0.65	-0.0080706	0.0050325	PLIC_Right
pct_cde	86.273						PLIC_Right
pct_intref	-1.94659						PLIC_Right
pct_intmed	17.8325						PLIC_Right
pct_pie	-2.15907						PLIC_Right
te	0.0840777	0.0482071	1.74	0.081	-0.0104064	0.178562	PTR_Left
cde	0.074926	0.0495437	1.51	0.13	-0.0221779	0.17203	PTR_Left
intref	-0.0003974	0.0008897	-0.45	0.655	-0.0021412	0.0013463	PTR_Left
intmed	0.0036409	0.0078195	0.47	0.641	-0.0116851	0.018967	PTR_Left
pie	0.0059082	0.003574	1.65	0.098	-0.0010967	0.0129132	PTR_Left
pct_cde	89.1152						PTR_Left
pct_intref	-0.472658						PTR_Left
pct_intmed	4.3304						PTR_Left
pct_pie	7.02707						PTR_Left
te	0.0235035	0.0484824	0.48	0.628	-0.0715203	0.118527	PTR_Right
cde	0.0161131	0.0498429	0.32	0.746	-0.0815772	0.113804	PTR_Right
intref	-0.0004861	0.0009141	-0.53	0.595	-0.0022777	0.0013054	PTR_Right
intmed	0.0044532	0.0078879	0.56	0.572	-0.0110067	0.0199132	PTR_Right
pie	0.0034232	0.0034212	1	0.317	-0.0032822	0.0101286	PTR_Right
pct_cde	68.5562						PTR_Right
pct_intref	-2.0682						PTR_Right
pct_intmed	18.947						PTR_Right
pct_pie	14.5646						PTR_Right
te	0.0406951	0.0485719	0.84	0.402	-0.054504	0.135894	RPIC_Left
cde	0.0444729	0.0499581	0.89	0.373	-0.0534432	0.142389	RPIC_Left
intref	0.0001057	0.0008588	0.12	0.902	-0.0015775	0.0017889	RPIC_Left
intmed	-0.0009686	0.0078436	-0.12	0.902	-0.0163418	0.0144046	RPIC_Left
pie	-0.0029149	0.0034043	-0.86	0.392	-0.0095871	0.0037573	RPIC_Left
pct_cde	109.283						RPIC_Left
pct_intref	0.259736						RPIC_Left
pct_intmed	-2.38014						RPIC_Left
pct_pie	-7.16278						RPIC_Left
te	0.0306544	0.0478961	0.64	0.522	-0.0632203	0.124529	RPIC_Right
cde	0.0373216	0.0492451	0.76	0.449	-0.0591971	0.13384	RPIC_Right
intref	0.0004773	0.0009024	0.53	0.597	-0.0012914	0.0022459	RPIC_Right
intmed	-0.0043723	0.0077925	-0.56	0.575	-0.0196452	0.0109006	RPIC_Right
pie	-0.0027722	0.0033513	-0.83	0.408	-0.0093405	0.0037962	RPIC_Right
pct_cde	121.75						RPIC_Right
pct_intref	1.55704						RPIC_Right
pct_intmed	-14.2632						RPIC_Right
pct_pie	-9.0434						RPIC_Right
te	0.0393284	0.0488695	0.8	0.421	-0.056454	0.135111	SS_Left
cde	0.0408664	0.0502705	0.81	0.416	-0.0576619	0.139395	SS_Left
intref	0.0003094	0.0008859	0.35	0.727	-0.0014269	0.0020456	SS_Left
intmed	-0.0028341	0.0079159	-0.36	0.72	-0.018349	0.0126807	SS_Left
pie	0.0009868	0.0033673	0.29	0.769	-0.0056131	0.0075866	SS_Left
pct_cde	103.911						SS_Left
pct_intref	0.786709						SS_Left
pct_intmed	-7.20624						SS_Left
pct_pie	2.50913						SS_Left
te	-0.0236273	0.0484027	-0.49	0.625	-0.118495	0.0712402	SS_Right
cde	-0.0322106	0.0497453	-0.65	0.517	-0.12971	0.0652883	SS_Right
intref	-0.0011974	0.0011713	-1.02	0.307	-0.0034932	0.0010984	SS_Right
intmed	0.0109696	0.0081968	1.34	0.181	-0.0050958	0.0270351	SS_Right
pie	-0.0011889	0.0033357	-0.36	0.722	-0.0077267	0.005349	SS_Right
pct_cde	136.328						SS_Right
pct_intref	5.06787						SS_Right
pct_intmed	-46.4276						SS_Right
pct_pie	5.03189						SS_Right
te	0.0424867	0.0484028	0.88	0.38	-0.0523811	0.137354	SCC
cde	0.0248851	0.0496134	0.5	0.616	-0.0723554	0.122126	SCC
intref	-0.0013447	0.0012397	-1.08	0.278	-0.0037745	0.001085	SCC
intmed	0.0123192	0.0082761	1.49	0.137	-0.0039017	0.0285401	SCC
pie	0.0066271	0.003643	1.82	0.069	-0.0005131	0.0137673	SCC
pct_cde	58.5715						SCC
pct_intref	-3.16499						SCC
pct_intmed	28.9954						SCC
pct_pie	15.5981						SCC
te	0.0811347	0.048672	1.67	0.096	-0.0142606	0.17653	SCP_Left
cde	0.0701655	0.0500023	1.4	0.161	-0.0278373	0.168168	SCP_Left
intref	-0.0004002	0.0008977	-0.45	0.656	-0.0021597	0.0013593	SCP_Left
intmed	0.0036659	0.0078917	0.46	0.642	-0.0118016	0.0191334	SCP_Left
pie	0.0077035	0.0037741	2.04	0.041	0.0003063	0.0151007	SCP_Left
pct_cde	86.4803						SCP_Left
pct_intref	-0.493254						SCP_Left
pct_intmed	4.51829						SCP_Left
pct_pie	9.4947						SCP_Left
te	0.104126	0.0486625	2.14	0.032	0.0087492	0.199503	SCP_Right
cde	0.0920464	0.0499762	1.84	0.066	-0.0059051	0.189998	SCP_Right
intref	-0.0008514	0.0010293	-0.83	0.408	-0.0028688	0.001166	SCP_Right
intmed	0.0077997	0.0080418	0.97	0.332	-0.007962	0.0235614	SCP_Right
pie	0.0051312	0.0035385	1.45	0.147	-0.0018042	0.0120667	SCP_Right
pct_cde	88.3991						SCP_Right
pct_intref	-0.817664						SCP_Right
pct_intmed	7.49064						SCP_Right
pct_pie	4.92788						SCP_Right
te	0.0714205	0.0467494	1.53	0.127	-0.0202066	0.163048	SCR_Left
cde	0.0615646	0.0480324	1.28	0.2	-0.0325771	0.155706	SCR_Left
intref	-0.0008812	0.0010133	-0.87	0.385	-0.0028673	0.0011049	SCR_Left
intmed	0.0080727	0.0077591	1.04	0.298	-0.0071348	0.0232803	SCR_Left
pie	0.0026644	0.003267	0.82	0.415	-0.0037389	0.0090677	SCR_Left
pct_cde	86.2002						SCR_Left
pct_intref	-1.23382						SCR_Left
pct_intmed	11.3031						SCR_Left
pct_pie	3.73058						SCR_Left
te	0.0054764	0.046288	0.12	0.906	-0.0852463	0.0961992	SCR_Right
cde	-0.0085768	0.0474906	-0.18	0.857	-0.101657	0.084503	SCR_Right
intref	-0.0016513	0.0013748	-1.2	0.23	-0.0043459	0.0010432	SCR_Right
intmed	0.0151279	0.0082105	1.84	0.065	-0.0009645	0.0312202	SCR_Right
pie	0.0005767	0.0031767	0.18	0.856	-0.0056496	0.006803	SCR_Right
pct_cde	-156.614						SCR_Right
pct_intref	-30.153						SCR_Right
pct_intmed	276.238						SCR_Right
pct_pie	10.5306						SCR_Right
te	-0.003832	0.0483414	-0.08	0.937	-0.0985795	0.0909155	FOF_Left
cde	-0.0190121	0.0495958	-0.38	0.701	-0.116218	0.0781939	FOF_Left
intref	-0.0011756	0.0011595	-1.01	0.311	-0.0034481	0.0010969	FOF_Left
intmed	0.0107699	0.0081607	1.32	0.187	-0.0052248	0.0267646	FOF_Left
pie	0.0055859	0.0035503	1.57	0.116	-0.0013726	0.0125443	FOF_Left
pct_cde	496.14						FOF_Left
pct_intref	30.6785						FOF_Left
pct_intmed	-281.052						FOF_Left
pct_pie	-145.77						FOF_Left
te	-0.0042617	0.0479517	-0.09	0.929	-0.0982452	0.0897219	FOF_Right
cde	-0.0119172	0.0492855	-0.24	0.809	-0.108515	0.0846806	FOF_Right
intref	-0.0015222	0.0013253	-1.15	0.251	-0.0041199	0.0010754	FOF_Right
intmed	0.0139453	0.0083612	1.67	0.095	-0.0024423	0.0303329	FOF_Right
pie	-0.0047676	0.0034682	-1.37	0.169	-0.0115651	0.00203	FOF_Right
pct_cde	279.635						FOF_Right
pct_intref	35.7181						FOF_Right
pct_intmed	-327.224						FOF_Right
pct_pie	111.871						FOF_Right
te	0.0163464	0.0476674	0.34	0.732	-0.0770799	0.109773	SLF_Left
cde	0.0131677	0.0490297	0.27	0.788	-0.0829287	0.109264	SLF_Left
intref	0.0001962	0.0008502	0.23	0.818	-0.0014702	0.0018626	SLF_Left
intmed	-0.0017973	0.0077057	-0.23	0.816	-0.0169002	0.0133055	SLF_Left
pie	0.0047798	0.0034529	1.38	0.166	-0.0019877	0.0115473	SLF_Left
pct_cde	80.5541						SLF_Left
pct_intref	1.20026						SLF_Left
pct_intmed	-10.9951						SLF_Left
pct_pie	29.2407						SLF_Left
te	0.0239541	0.0471322	0.51	0.611	-0.0684234	0.116332	SLF_Right
cde	0.0177695	0.048463	0.37	0.714	-0.0772164	0.112755	SLF_Right
intref	-0.000288	0.0008524	-0.34	0.735	-0.0019588	0.0013827	SLF_Right
intmed	0.0026385	0.0076296	0.35	0.729	-0.0123151	0.0175922	SLF_Right
pie	0.0038342	0.0033546	1.14	0.253	-0.0027407	0.010409	SLF_Right
pct_cde	74.1815						SLF_Right
pct_intref	-1.2023						SLF_Right
pct_intmed	11.0148						SLF_Right
pct_pie	16.0064						SLF_Right
te	0.0275514	0.0483053	0.57	0.568	-0.0671252	0.122228	TP_Left
cde	0.00481	0.0493905	0.1	0.922	-0.0919937	0.101614	TP_Left
intref	-0.0018722	0.0015148	-1.24	0.216	-0.0048411	0.0010968	TP_Left
intmed	0.0171511	0.0086794	1.98	0.048	0.0001399	0.0341624	TP_Left
pie	0.0074625	0.0037126	2.01	0.044	0.000186	0.014739	TP_Left
pct_cde	17.4583						TP_Left
pct_intref	-6.7953						TP_Left
pct_intmed	62.2513						TP_Left
pct_pie	27.0857						TP_Left
te	0.077203	0.0469067	1.65	0.1	-0.0147325	0.169138	TP_Right
cde	0.0565996	0.0480017	1.18	0.238	-0.037482	0.150681	TP_Right
intref	-0.0014677	0.0012832	-1.14	0.253	-0.0039827	0.0010472	TP_Right
intmed	0.0134462	0.0081317	1.65	0.098	-0.0024917	0.029384	TP_Right
pie	0.008625	0.0037614	2.29	0.022	0.0012527	0.0159972	TP_Right
pct_cde	73.3127						TP_Right
pct_intref	-1.90109						TP_Right
pct_intmed	17.4167						TP_Right
pct_pie	11.1718						TP_Right
te	0.0742546	0.0492364	1.51	0.132	-0.022247	0.170756	UNC_Left
cde	0.0675852	0.0506236	1.34	0.182	-0.0316353	0.166806	UNC_Left
intref	-0.0006753	0.0009785	-0.69	0.49	-0.0025932	0.0012426	UNC_Left
intmed	0.0061867	0.0080688	0.77	0.443	-0.009628	0.0220013	UNC_Left
pie	0.001158	0.0033937	0.34	0.733	-0.0054935	0.0078095	UNC_Left
pct_cde	91.0182						UNC_Left
pct_intref	-0.909439						UNC_Left
pct_intmed	8.33174						UNC_Left
pct_pie	1.5595						UNC_Left
te	0.144287	0.049078	2.94	0.003	0.0480955	0.240478	UNC_Right
cde	0.151049	0.0504581	2.99	0.003	0.0521533	0.249945	UNC_Right
intref	0.0009381	0.0010694	0.88	0.38	-0.0011579	0.0030341	UNC_Right
intmed	-0.008594	0.0081571	-1.05	0.292	-0.0245817	0.0073936	UNC_Right
pie	0.0008931	0.0033785	0.26	0.792	-0.0057286	0.0075148	UNC_Right
pct_cde	104.687						UNC_Right
pct_intref	0.650164						UNC_Right
pct_intmed	-5.9562						UNC_Right
pct_pie	0.618976						UNC_Right
te	0.10054	0.0443318	2.27	0.023	0.0136513	0.187429	Mean
cde	0.0890484	0.0455226	1.96	0.05	-0.0001742	0.178271	Mean
intref	-0.0006789	0.0009032	-0.75	0.452	-0.0024492	0.0010913	Mean
intmed	0.0062197	0.0072834	0.85	0.393	-0.0080555	0.0204948	Mean
pie	0.0059509	0.0033305	1.79	0.074	-0.0005768	0.0124785	Mean
pct_cde	88.5701						Mean
pct_intref	-0.675254						Mean
pct_intmed	6.18629						Mean
pct_pie	5.91894						Mean

## Sheet: OD TRACT-SPECIFIC
FOURWAYDECOMP	Beta	SE	z	P	LCL	UCL	TRACT
te	0.116139	0.0486566	2.39	0.017	0.0207738	0.211504	ACR_Left
cde	0.131398	0.0499146	2.63	0.008	0.033567	0.229229	ACR_Left
intref	0.0015999	0.0013726	1.17	0.244	-0.0010904	0.0042903	ACR_Left
intmed	-0.0146573	0.0085148	-1.72	0.085	-0.031346	0.0020314	ACR_Left
pie	-0.0022014	0.0033735	-0.65	0.514	-0.0088133	0.0044105	ACR_Left
pct_cde	113.138						ACR_Left
pct_intref	1.37757						ACR_Left
pct_intmed	-12.6205						ACR_Left
pct_pie	-1.89549						ACR_Left
te	0.0599736	0.0492246	1.22	0.223	-0.0365049	0.156452	ACR_Right
cde	0.0791385	0.0504008	1.57	0.116	-0.0196453	0.177922	ACR_Right
intref	0.0029871	0.0021828	1.37	0.171	-0.001291	0.0072652	ACR_Right
intmed	-0.0273653	0.0100689	-2.72	0.007	-0.0471	-0.0076307	ACR_Right
pie	0.0052133	0.0035715	1.46	0.144	-0.0017867	0.0122133	ACR_Right
pct_cde	131.956						ACR_Right
pct_intref	4.98069						ACR_Right
pct_intmed	-45.6289						ACR_Right
pct_pie	8.69266						ACR_Right
te	0.0070284	0.0492657	0.14	0.887	-0.0895307	0.103587	ALIC_Left
cde	0.0168557	0.0506168	0.33	0.739	-0.0823513	0.116063	ALIC_Left
intref	0.0016043	0.0013825	1.16	0.246	-0.0011052	0.0043139	ALIC_Left
intmed	-0.0146974	0.0086198	-1.71	0.088	-0.031592	0.0021972	ALIC_Left
pie	0.0032658	0.0034637	0.94	0.346	-0.0035229	0.0100545	ALIC_Left
pct_cde	239.823						ALIC_Left
pct_intref	22.826						ALIC_Left
pct_intmed	-209.114						ALIC_Left
pct_pie	46.4658						ALIC_Left
te							ALIC_Right
cde							ALIC_Right
intref							ALIC_Right
intmed							ALIC_Right
pie							ALIC_Right
pct_cde	#DIV/0!						ALIC_Right
pct_intref	#DIV/0!						ALIC_Right
pct_intmed	#DIV/0!						ALIC_Right
pct_pie	#DIV/0!						ALIC_Right
te							BCC
cde							BCC
intref							BCC
intmed							BCC
pie							BCC
pct_cde	#DIV/0!						BCC
pct_intref	#DIV/0!						BCC
pct_intmed	#DIV/0!						BCC
pct_pie	#DIV/0!						BCC
te	0.108793	0.0480471	2.26	0.024	0.0146221	0.202963	CP_Left
cde	0.109418	0.0494259	2.21	0.027	0.0125447	0.206291	CP_Left
intref	-3.89e-05	0.0008471	-0.05	0.963	-0.0016992	0.0016215	CP_Left
intmed	0.0003562	0.0077574	0.05	0.963	-0.014848	0.0155605	CP_Left
pie	-0.0009424	0.0033103	-0.28	0.776	-0.0074306	0.0055457	CP_Left
pct_cde	100.575						CP_Left
pct_intref	-0.0357561						CP_Left
pct_intmed	0.327412						CP_Left
pct_pie	-0.866235						CP_Left
te	0.069071	0.0485284	1.42	0.155	-0.026043	0.164185	CP_Right
cde	0.0706196	0.0499189	1.41	0.157	-0.0272197	0.168459	CP_Right
intref	0.0004995	0.0009185	0.54	0.587	-0.0013008	0.0022998	CP_Right
intmed	-0.0045758	0.0079033	-0.58	0.563	-0.0200661	0.0109144	CP_Right
pie	0.0025277	0.0033856	0.75	0.455	-0.0041079	0.0091634	CP_Right
pct_cde	102.242						CP_Right
pct_intref	0.723169						CP_Right
pct_intmed	-6.62478						CP_Right
pct_pie	3.65957						CP_Right
te	0.0662087	0.0492734	1.34	0.179	-0.0303654	0.162783	CCG_Left
cde	0.0605496	0.0506699	1.19	0.232	-0.0387617	0.159861	CCG_Left
intref	-0.0003003	0.0008911	-0.34	0.736	-0.0020469	0.0014463	CCG_Left
intmed	0.0027515	0.0079769	0.34	0.73	-0.0128828	0.0183859	CCG_Left
pie	0.0032079	0.0034644	0.93	0.354	-0.0035821	0.0099979	CCG_Left
pct_cde	91.4526						CCG_Left
pct_intref	-0.453566						CCG_Left
pct_intmed	4.1558						CCG_Left
pct_pie	4.84513						CCG_Left
te	0.0899196	0.0489771	1.84	0.066	-0.0060737	0.185913	CCG_Right
cde	0.0788036	0.0503105	1.57	0.117	-0.0198031	0.17741	CCG_Right
intref	-0.0010926	0.0011316	-0.97	0.334	-0.0033104	0.0011253	CCG_Right
intmed	0.010009	0.0082181	1.22	0.223	-0.006098	0.0261161	CCG_Right
pie	0.0021995	0.0033996	0.65	0.518	-0.0044636	0.0088625	CCG_Right
pct_cde	87.6378						CCG_Right
pct_intref	-1.21509						CCG_Right
pct_intmed	11.1311						CCG_Right
pct_pie	2.44607						CCG_Right
te	0.0544089	0.0486201	1.12	0.263	-0.0408847	0.149702	CH_Left
cde	0.0615607	0.0499864	1.23	0.218	-0.0364109	0.159532	CH_Left
intref	0.0005179	0.0009242	0.56	0.575	-0.0012935	0.0023292	CH_Left
intmed	-0.0047441	0.007919	-0.6	0.549	-0.020265	0.0107768	CH_Left
pie	-0.0029256	0.0034066	-0.86	0.39	-0.0096023	0.0037512	CH_Left
pct_cde	113.145						CH_Left
pct_intref	0.951866						CH_Left
pct_intmed	-8.71935						CH_Left
pct_pie	-5.37706						CH_Left
te	0.0824789	0.0489576	1.68	0.092	-0.0134761	0.178434	CH_Right
cde	0.0875475	0.0503486	1.74	0.082	-0.0111338	0.186229	CH_Right
intref	0.0002194	0.000875	0.25	0.802	-0.0014956	0.0019344	CH_Right
intmed	-0.0020099	0.007915	-0.25	0.8	-0.0175231	0.0135032	CH_Right
pie	-0.0032781	0.0034468	-0.95	0.342	-0.0100337	0.0034775	CH_Right
pct_cde	106.145						CH_Right
pct_intref	0.266007						CH_Right
pct_intmed	-2.43687						CH_Right
pct_pie	-3.97447						CH_Right
te	-0.0334994	0.0481209	-0.7	0.486	-0.127814	0.0608158	CT_Left
cde	-0.0294043	0.0494927	-0.59	0.552	-0.126408	0.0675997	CT_Left
intref	6.19e-05	0.0008489	0.07	0.942	-0.0016019	0.0017257	CT_Left
intmed	-0.0005674	0.0077685	-0.07	0.942	-0.0157935	0.0146587	CT_Left
pie	-0.0035896	0.0034073	-1.05	0.292	-0.0102678	0.0030886	CT_Left
pct_cde	87.7756						CT_Left
pct_intref	-0.184779						CT_Left
pct_intmed	1.69376						CT_Left
pct_pie	10.7154						CT_Left
te	-0.0087366	0.0474481	-0.18	0.854	-0.101733	0.0842599	CT_Right
cde	-0.0002073	0.0487656	0	0.997	-0.0957861	0.0953716	CT_Right
intref	0.0008872	0.0010259	0.86	0.387	-0.0011235	0.002898	CT_Right
intmed	-0.0081281	0.0078739	-1.03	0.302	-0.0235607	0.0073044	CT_Right
pie	-0.0012884	0.0032724	-0.39	0.694	-0.0077022	0.0051254	CT_Right
pct_cde	2.37278						CT_Right
pct_intref	-10.155						CT_Right
pct_intmed	93.035						CT_Right
pct_pie	14.7472						CT_Right
te	0.0606021	0.0492498	1.23	0.219	-0.0359257	0.15713	EC_Left
cde	0.0575642	0.0506579	1.14	0.256	-0.0417235	0.156852	EC_Left
intref	-0.0003253	0.0008949	-0.36	0.716	-0.0020792	0.0014286	EC_Left
intmed	0.0029801	0.0079792	0.37	0.709	-0.0126589	0.0186191	EC_Left
pie	0.0003831	0.0033868	0.11	0.91	-0.006255	0.0070212	EC_Left
pct_cde	94.9871						EC_Left
pct_intref	-0.53678						EC_Left
pct_intmed	4.91749						EC_Left
pct_pie	0.632156						EC_Left
te	0.0599495	0.0492108	1.22	0.223	-0.0365019	0.156401	EC_Right
cde	0.0589401	0.0506226	1.16	0.244	-0.0402784	0.158159	EC_Right
intref	-0.0001256	0.0008713	-0.14	0.885	-0.0018333	0.0015822	EC_Right
intmed	0.0011502	0.0079491	0.14	0.885	-0.0144298	0.0167302	EC_Right
pie	-1.53e-05	0.0033834	0	0.996	-0.0066465	0.006616	EC_Right
pct_cde	98.3162						EC_Right
pct_intref	-0.20951						EC_Right
pct_intmed	1.91861						EC_Right
pct_pie	-0.0255215						EC_Right
te	0.0602636	0.0470431	1.28	0.2	-0.0319391	0.152466	FCST_Left
cde	0.0622036	0.0483848	1.29	0.199	-0.0326287	0.157036	FCST_Left
intref	0.0012112	0.001161	1.04	0.297	-0.0010642	0.0034867	FCST_Left
intmed	-0.0110963	0.0080028	-1.39	0.166	-0.0267815	0.0045888	FCST_Left
pie	0.0079451	0.0037053	2.14	0.032	0.0006828	0.0152073	FCST_Left
pct_cde	103.219						FCST_Left
pct_intref	2.00984						FCST_Left
pct_intmed	-18.4129						FCST_Left
pct_pie	13.1839						FCST_Left
te	0.0655974	0.0475534	1.38	0.168	-0.0276054	0.1588	FCST_Right
cde	0.0719779	0.048886	1.47	0.141	-0.023837	0.167793	FCST_Right
intref	0.0014733	0.0012958	1.14	0.256	-0.0010664	0.004013	FCST_Right
intmed	-0.0134973	0.0082648	-1.63	0.102	-0.0296959	0.0027013	FCST_Right
pie	0.0056435	0.0035108	1.61	0.108	-0.0012376	0.0125246	FCST_Right
pct_cde	109.727						FCST_Right
pct_intref	2.24597						FCST_Right
pct_intmed	-20.576						FCST_Right
pct_pie	8.60324						FCST_Right
te	0.0426717	0.0471194	0.91	0.365	-0.0496806	0.135024	FO
cde	0.0397081	0.0484645	0.82	0.413	-0.0552806	0.134697	FO
intref	0.0007377	0.0009667	0.76	0.445	-0.0011569	0.0026324	FO
intmed	-0.0067586	0.0077602	-0.87	0.384	-0.0219683	0.0084511	FO
pie	0.0089845	0.0038309	2.35	0.019	0.001476	0.0164929	FO
pct_cde	93.0549						FO
pct_intref	1.72878						FO
pct_intmed	-15.8386						FO
pct_pie	21.0549						FO
te	0.073259	0.0479147	1.53	0.126	-0.0206521	0.16717	GCC
cde	0.0813646	0.0492466	1.65	0.098	-0.0151569	0.177886	GCC
intref	0.0012637	0.0011963	1.06	0.291	-0.0010809	0.0036084	GCC
intmed	-0.0115771	0.0081659	-1.42	0.156	-0.027582	0.0044278	GCC
pie	0.0022078	0.0033295	0.66	0.507	-0.0043179	0.0087336	GCC
pct_cde	111.064						GCC
pct_intref	1.72498						GCC
pct_intmed	-15.803						GCC
pct_pie	3.01369						GCC
te	0.073259	0.0479147	1.53	0.126	-0.0206521	0.16717	ICP_Left
cde	0.0813646	0.0492466	1.65	0.098	-0.0151569	0.177886	ICP_Left
intref	0.0012637	0.0011963	1.06	0.291	-0.0010809	0.0036084	ICP_Left
intmed	-0.0115771	0.0081659	-1.42	0.156	-0.027582	0.0044278	ICP_Left
pie	0.0022078	0.0033295	0.66	0.507	-0.0043179	0.0087336	ICP_Left
pct_cde	111.064						ICP_Left
pct_intref	1.72498						ICP_Left
pct_intmed	-15.803						ICP_Left
pct_pie	3.01369						ICP_Left
te	0.0140955	0.0476082	0.3	0.767	-0.0792148	0.107406	ICP_Right
cde	0.0217719	0.0489357	0.44	0.656	-0.0741403	0.117684	ICP_Right
intref	0.001171	0.0011491	1.02	0.308	-0.0010812	0.0034232	ICP_Right
intmed	-0.0107275	0.008059	-1.33	0.183	-0.026523	0.0050679	ICP_Right
pie	0.0018801	0.0032985	0.57	0.569	-0.0045848	0.0083451	ICP_Right
pct_cde	154.46						ICP_Right
pct_intref	8.30762						ICP_Right
pct_intmed	-76.1058						ICP_Right
pct_pie	13.3383						ICP_Right
te	0.051466	0.0482546	1.07	0.286	-0.0431112	0.146043	ML_Left
cde	0.0445467	0.0496125	0.9	0.369	-0.052692	0.141785	ML_Left
intref	-0.000382	0.0008877	-0.43	0.667	-0.0021219	0.001358	ML_Left
intmed	0.0034993	0.0078269	0.45	0.655	-0.0118412	0.0188398	ML_Left
pie	0.003802	0.003427	1.11	0.267	-0.0029147	0.0105188	ML_Left
pct_cde	86.5556						ML_Left
pct_intref	-0.742238						ML_Left
pct_intmed	6.79925						ML_Left
pct_pie	7.3874						ML_Left
te	0.0970785	0.0484715	2	0.045	0.0020762	0.192081	ML_Right
cde	0.0981126	0.0498614	1.97	0.049	0.000386	0.195839	ML_Right
intref	0.000407	0.0008968	0.45	0.65	-0.0013507	0.0021646	ML_Right
intmed	-0.0037282	0.0078712	-0.47	0.636	-0.0191555	0.0116992	ML_Right
pie	0.0022871	0.0033729	0.68	0.498	-0.0043237	0.0088979	ML_Right
pct_cde	101.065						ML_Right
pct_intref	0.419248						ML_Right
pct_intmed	-3.8404						ML_Right
pct_pie	2.35593						ML_Right
te	-0.0032108	0.0478021	-0.07	0.946	-0.0969011	0.0904795	MCP
cde	-0.0008009	0.0491708	-0.02	0.987	-0.097174	0.0955722	MCP
intref	5.16e-05	0.0008431	0.06	0.951	-0.0016008	0.001704	MCP
intmed	-0.0004727	0.0077177	-0.06	0.951	-0.0155992	0.0146537	MCP
pie	-0.0019888	0.0033174	-0.6	0.549	-0.0084907	0.0045131	MCP
pct_cde	24.9439						MCP
pct_intref	-1.60708						MCP
pct_intmed	14.7222						MCP
pct_pie	61.9409						MCP
te	-0.0122682	0.0479929	-0.26	0.798	-0.106332	0.0817961	PCT
cde	-0.0106767	0.0493689	-0.22	0.829	-0.107438	0.0860846	PCT
intref	-8e-05	0.0008475	-0.09	0.925	-0.001741	0.001581	PCT
intmed	0.0007327	0.0077498	0.09	0.925	-0.0144567	0.0159221	PCT
pie	-0.0022441	0.0033389	-0.67	0.502	-0.0087882	0.0043	PCT
pct_cde	87.0274						PCT
pct_intref	0.652092						PCT
pct_intmed	-5.97235						PCT
pct_pie	18.292						PCT
te	-0.0341294	0.0479775	-0.71	0.477	-0.128164	0.0599047	PCR_Left
cde	-0.0262853	0.0493198	-0.53	0.594	-0.12295	0.0703797	PCR_Left
intref	0.000354	0.0008777	0.4	0.687	-0.0013662	0.0020743	PCR_Left
intmed	-0.0032434	0.0077755	-0.42	0.677	-0.0184831	0.0119962	PCR_Left
pie	-0.0049547	0.0034839	-1.42	0.155	-0.0117831	0.0018737	PCR_Left
pct_cde	77.0166						PCR_Left
pct_intref	-1.03723						PCR_Left
pct_intmed	9.50324						PCR_Left
pct_pie	14.5174						PCR_Left
te	-0.0168511	0.0468858	-0.36	0.719	-0.108745	0.0750434	PCR_Right
cde	-0.0204097	0.0482187	-0.42	0.672	-0.114917	0.0740971	PCR_Right
intref	-0.0011369	0.0011245	-1.01	0.312	-0.003341	0.0010671	PCR_Right
intmed	0.0104155	0.0079303	1.31	0.189	-0.0051276	0.0259587	PCR_Right
pie	-0.0057199	0.0034758	-1.65	0.1	-0.0125324	0.0010926	PCR_Right
pct_cde	121.118						PCR_Right
pct_intref	6.74674						PCR_Right
pct_intmed	-61.809						PCR_Right
pct_pie	33.9438						PCR_Right
te	-0.0374272	0.0492258	-0.76	0.447	-0.133908	0.0590537	PLIC_Left
cde	-0.0276554	0.0505862	-0.55	0.585	-0.126803	0.0714917	PLIC_Left
intref	0.0004365	0.0009148	0.48	0.633	-0.0013565	0.0022294	PLIC_Left
intmed	-0.0039986	0.0079911	-0.5	0.617	-0.0196609	0.0116636	PLIC_Left
pie	-0.0062096	0.0036646	-1.69	0.09	-0.013392	0.0009729	PLIC_Left
pct_cde	73.8912						PLIC_Left
pct_intref	-1.16626						PLIC_Left
pct_intmed	10.6837						PLIC_Left
pct_pie	16.5911						PLIC_Left
te	-0.0373572	0.0492141	-0.76	0.448	-0.133815	0.0591006	PLIC_Right
cde	-0.0314601	0.0506078	-0.62	0.534	-0.13065	0.0677293	PLIC_Right
intref	-1.88e-05	0.0008671	-0.02	0.983	-0.0017182	0.0016806	PLIC_Right
intmed	0.000172	0.0079426	0.02	0.983	-0.0153951	0.0157392	PLIC_Right
pie	-0.0060503	0.0036521	-1.66	0.098	-0.0132083	0.0011076	PLIC_Right
pct_cde	84.2143						PLIC_Right
pct_intref	0.050325						PLIC_Right
pct_intmed	-0.46042						PLIC_Right
pct_pie	16.1958						PLIC_Right
te	0.0599816	0.0487829	1.23	0.219	-0.035631	0.155594	PTR_Left
cde	0.0624326	0.0501739	1.24	0.213	-0.0359064	0.160772	PTR_Left
intref	0.0011817	0.0011695	1.01	0.312	-0.0011105	0.0034738	PTR_Left
intmed	-0.0108253	0.008251	-1.31	0.19	-0.0269971	0.0053464	PTR_Left
pie	0.0071927	0.0037318	1.93	0.054	-0.0001215	0.014507	PTR_Left
pct_cde	104.086						PTR_Left
pct_intref	1.9701						PTR_Left
pct_intmed	-18.0477						PTR_Left
pct_pie	11.9915						PTR_Left
te	0.0469658	0.0482644	0.97	0.331	-0.0476307	0.141562	PTR_Right
cde	0.0476424	0.0496474	0.96	0.337	-0.0496647	0.14495	PTR_Right
intref	0.0006936	0.0009696	0.72	0.474	-0.0012067	0.0025939	PTR_Right
intmed	-0.006354	0.0079249	-0.8	0.423	-0.0218865	0.0091785	PTR_Right
pie	0.0049839	0.0035068	1.42	0.155	-0.0018894	0.0118571	PTR_Right
pct_cde	101.441						PTR_Right
pct_intref	1.47682						PTR_Right
pct_intmed	-13.529						PTR_Right
pct_pie	10.6118						PTR_Right
te	0.0269424	0.0492125	0.55	0.584	-0.0695123	0.123397	RPIC_Left
cde	0.0310072	0.050615	0.61	0.54	-0.0681964	0.130211	RPIC_Left
intref	-0.0004891	0.0009272	-0.53	0.598	-0.0023063	0.0013281	RPIC_Left
intmed	0.0044806	0.0080088	0.56	0.576	-0.0112164	0.0201777	RPIC_Left
pie	-0.0080564	0.0038481	-2.09	0.036	-0.0155985	-0.0005143	RPIC_Left
pct_cde	115.087						RPIC_Left
pct_intref	-1.81535						RPIC_Left
pct_intmed	16.6303						RPIC_Left
pct_pie	-29.9023						RPIC_Left
te	0.0516974	0.0491505	1.05	0.293	-0.0446358	0.148031	RPIC_Right
cde	0.0610026	0.0505118	1.21	0.227	-0.0379987	0.160004	RPIC_Right
intref	0.0007743	0.0010094	0.77	0.443	-0.001204	0.0027527	RPIC_Right
intmed	-0.0070936	0.0080902	-0.88	0.381	-0.0229502	0.0087629	RPIC_Right
pie	-0.0029858	0.0034437	-0.87	0.386	-0.0097354	0.0037637	RPIC_Right
pct_cde	117.999						RPIC_Right
pct_intref	1.49775						RPIC_Right
pct_intmed	-13.7214						RPIC_Right
pct_pie	-5.77553						RPIC_Right
te	0.132652	0.0489639	2.71	0.007	0.0366842	0.228619	SS_Left
cde	0.142642	0.0503094	2.84	0.005	0.0440378	0.241247	SS_Left
intref	0.0011448	0.0011546	0.99	0.321	-0.0011182	0.0034078	SS_Left
intmed	-0.0104877	0.0082488	-1.27	0.204	-0.026655	0.0056796	SS_Left
pie	-0.0006479	0.0033657	-0.19	0.847	-0.0072444	0.0059487	SS_Left
pct_cde	107.532						SS_Left
pct_intref	0.863012						SS_Left
pct_intmed	-7.90619						SS_Left
pct_pie	-0.488422						SS_Left
te	0.136671	0.0487004	2.81	0.005	0.0412197	0.232122	SS_Right
cde	0.139792	0.050092	2.79	0.005	0.0416137	0.237971	SS_Right
intref	0.0004478	0.0009093	0.49	0.622	-0.0013343	0.00223	SS_Right
intmed	-0.0041028	0.0079168	-0.52	0.604	-0.0196195	0.0114139	SS_Right
pie	0.0005334	0.0033501	0.16	0.873	-0.0060326	0.0070995	SS_Right
pct_cde	102.284						SS_Right
pct_intref	0.327649						SS_Right
pct_intmed	-3.00196						SS_Right
pct_pie	0.390281						SS_Right
te							SCC
cde							SCC
intref							SCC
intmed							SCC
pie							SCC
pct_cde	#DIV/0!						SCC
pct_intref	#DIV/0!						SCC
pct_intmed	#DIV/0!						SCC
pct_pie	#DIV/0!						SCC
te	0.066531	0.0481679	1.38	0.167	-0.0278763	0.160938	SCP_Left
cde	0.0575725	0.0495055	1.16	0.245	-0.0394565	0.154601	SCP_Left
intref	0.0003352	0.0008774	0.38	0.702	-0.0013845	0.0020549	SCP_Left
intmed	-0.0030707	0.0078009	-0.39	0.694	-0.0183601	0.0122187	SCP_Left
pie	0.011694	0.0042468	2.75	0.006	0.0033704	0.0200176	SCP_Left
pct_cde	86.5348						SCP_Left
pct_intref	0.503825						SCP_Left
pct_intmed	-4.61544						SCP_Left
pct_pie	17.5768						SCP_Left
te	0.0358464	0.0488295	0.73	0.463	-0.0598576	0.13155	SCP_Right
cde	0.026519	0.0501833	0.53	0.597	-0.0718385	0.124876	SCP_Right
intref	0.0001937	0.0008695	0.22	0.824	-0.0015104	0.0018979	SCP_Right
intmed	-0.0017746	0.0078862	-0.23	0.822	-0.0172313	0.013682	SCP_Right
pie	0.0109084	0.0041733	2.61	0.009	0.0027288	0.019088	SCP_Right
pct_cde	73.9795						SCP_Right
pct_intref	0.540361						SCP_Right
pct_intmed	-4.95057						SCP_Right
pct_pie	30.4309						SCP_Right
te	-0.0419921	0.0485679	-0.86	0.387	-0.137184	0.0531993	SCR_Left
cde	-0.045984	0.0499497	-0.92	0.357	-0.143883	0.0519155	SCR_Left
intref	-0.0009138	0.0010528	-0.87	0.385	-0.0029773	0.0011496	SCR_Left
intmed	0.0083717	0.0080676	1.04	0.299	-0.0074404	0.0241838	SCR_Left
pie	-0.003466	0.0034304	-1.01	0.312	-0.0101893	0.0032574	SCR_Left
pct_cde	109.506						SCR_Left
pct_intref	2.17612						SCR_Left
pct_intmed	-19.9364						SCR_Left
pct_pie	8.25393						SCR_Left
te	-0.0524718	0.0487583	-1.08	0.282	-0.148036	0.0430928	SCR_Right
cde	-0.0523535	0.0501544	-1.04	0.297	-0.150654	0.0459473	SCR_Right
intref	-0.0008962	0.0010488	-0.85	0.393	-0.0029519	0.0011594	SCR_Right
intmed	0.0082103	0.0080902	1.01	0.31	-0.0076462	0.0240669	SCR_Right
pie	-0.0074323	0.0037549	-1.98	0.048	-0.0147919	-7.28e-05	SCR_Right
pct_cde	99.7745						SCR_Right
pct_intref	1.70797						SCR_Right
pct_intmed	-15.6471						SCR_Right
pct_pie	14.1644						SCR_Right
te	0.0075239	0.0493231	0.15	0.879	-0.0891476	0.104195	FOF_Left
cde	0.0042654	0.0507311	0.08	0.933	-0.0951657	0.103696	FOF_Left
intref	0.0006789	0.0009813	0.69	0.489	-0.0012444	0.0026022	FOF_Left
intmed	-0.0062196	0.0080868	-0.77	0.442	-0.0220693	0.0096302	FOF_Left
pie	0.0087992	0.0039382	2.23	0.025	0.0010805	0.0165179	FOF_Left
pct_cde	56.6913						FOF_Left
pct_intref	9.02325						FOF_Left
pct_intmed	-82.6646						FOF_Left
pct_pie	116.95						FOF_Left
te	-0.0062449	0.049038	-0.13	0.899	-0.102358	0.0898679	FOF_Right
cde	-0.0087889	0.0504415	-0.17	0.862	-0.107652	0.0900745	FOF_Right
intref	0.0003509	0.0008956	0.39	0.695	-0.0014045	0.0021063	FOF_Right
intmed	-0.0032147	0.0079501	-0.4	0.686	-0.0187967	0.0123673	FOF_Right
pie	0.0054078	0.003589	1.51	0.132	-0.0016265	0.0124422	FOF_Right
pct_cde	140.737						FOF_Right
pct_intref	-5.61899						FOF_Right
pct_intmed	51.4772						FOF_Right
pct_pie	-86.5955						FOF_Right
te	0.0881354	0.0490863	1.8	0.073	-0.008072	0.184343	SLF_Left
cde	0.0968793	0.050453	1.92	0.055	-0.0020068	0.195765	SLF_Left
intref	0.0003807	0.0009013	0.42	0.673	-0.0013858	0.0021472	SLF_Left
intmed	-0.0034876	0.0079579	-0.44	0.661	-0.0190847	0.0121096	SLF_Left
pie	-0.0056371	0.003608	-1.56	0.118	-0.0127086	0.0014344	SLF_Left
pct_cde	109.921						SLF_Left
pct_intref	0.431949						SLF_Left
pct_intmed	-3.95709						SLF_Left
pct_pie	-6.39595						SLF_Left
te	0.057688	0.0491096	1.17	0.24	-0.038565	0.153941	SLF_Right
cde	0.0619819	0.0505091	1.23	0.22	-0.0370142	0.160978	SLF_Right
intref	4.1e-05	0.0008657	0.05	0.962	-0.0016558	0.0017378	SLF_Right
intmed	-0.0003759	0.0079275	-0.05	0.962	-0.0159134	0.0151616	SLF_Right
pie	-0.0039591	0.003494	-1.13	0.257	-0.0108072	0.0028891	SLF_Right
pct_cde	107.443						SLF_Right
pct_intref	0.071072						SLF_Right
pct_intmed	-0.651609						SLF_Right
pct_pie	-6.86295						SLF_Right
te	-0.0163995	0.0478843	-0.34	0.732	-0.110251	0.077452	TP_Left
cde	-0.0191792	0.0492543	-0.39	0.697	-0.115716	0.0773575	TP_Left
intref	-6.9e-05	0.0008451	-0.08	0.935	-0.0017253	0.0015873	TP_Left
intmed	0.0006319	0.0077314	0.08	0.935	-0.0145214	0.0157851	TP_Left
pie	0.0022168	0.0033304	0.67	0.506	-0.0043106	0.0087442	TP_Left
pct_cde	116.95						TP_Left
pct_intref	0.420745						TP_Left
pct_intmed	-3.85317						TP_Left
pct_pie	-13.5175						TP_Left
te	-0.023276	0.0483348	-0.48	0.63	-0.118011	0.0714584	TP_Right
cde	-0.024028	0.0497209	-0.48	0.629	-0.121479	0.0734232	TP_Right
intref	-0.0004531	0.0009044	-0.5	0.616	-0.0022257	0.0013196	TP_Right
intmed	0.0041507	0.0078603	0.53	0.597	-0.0112552	0.0195566	TP_Right
pie	-0.0029457	0.0033901	-0.87	0.385	-0.0095901	0.0036988	TP_Right
pct_cde	103.231						TP_Right
pct_intref	1.94664						TP_Right
pct_intmed	-17.8325						TP_Right
pct_pie	12.6555						TP_Right
te	0.0779579	0.049242	1.58	0.113	-0.0185546	0.174471	UNC_Left
cde	0.0815916	0.0506481	1.61	0.107	-0.0176768	0.18086	UNC_Left
intref	0.0001816	0.0008762	0.21	0.836	-0.0015357	0.0018989	UNC_Left
intmed	-0.0016635	0.0079578	-0.21	0.834	-0.0172605	0.0139335	UNC_Left
pie	-0.0021518	0.0034203	-0.63	0.529	-0.0088555	0.0045519	UNC_Left
pct_cde	104.661						UNC_Left
pct_intref	0.232946						UNC_Left
pct_intmed	-2.13384						UNC_Left
pct_pie	-2.76021						UNC_Left
te	0.0526653	0.0491115	1.07	0.284	-0.0435915	0.148922	UNC_Right
cde	0.0566421	0.0505125	1.12	0.262	-0.0423606	0.155645	UNC_Right
intref	0.0001044	0.0008682	0.12	0.904	-0.0015972	0.001806	UNC_Right
intmed	-0.0009567	0.0079305	-0.12	0.904	-0.0165003	0.0145868	UNC_Right
pie	-0.0031245	0.0034501	-0.91	0.365	-0.0098866	0.0036376	UNC_Right
pct_cde	107.551						UNC_Right
pct_intref	0.198233						UNC_Right
pct_intmed	-1.81657						UNC_Right
pct_pie	-5.93275						UNC_Right
te	0.078877	0.0486546	1.62	0.105	-0.0164842	0.174238	Mean
cde	0.0835072	0.0500354	1.67	0.095	-0.0145604	0.181575	Mean
intref	0.0009651	0.0010744	0.9	0.369	-0.0011406	0.0030709	Mean
intmed	-0.0088418	0.0081065	-1.09	0.275	-0.0247303	0.0070468	Mean
pie	0.0032465	0.0034248	0.95	0.343	-0.003466	0.009959	Mean
pct_cde	105.87						Mean
pct_intref	1.22355						Mean
pct_intmed	-11.2096						Mean
pct_pie	4.1159						Mean
