# Supplementary material for: Mediating and moderating effects of plasma proteomic biomarkers on the association between poor oral health problems and brain white matter microstructural integrity: the UK Biobank study
Source: Mol Psychiatry. 2024 Jul 30;30(2):388–401. doi: 10.1038/s41380-024-02678-3 (PMC11746130; doi:10.1038/s41380-024-02678-3)
Supplement: Supplementary file 5 — Datasheet 4 [file 41380_2024_2678_MOESM5_ESM.xlsx]

## Sheet: FA
22 PATHWAYS
PATHWAY	PANELS	PROTEINS
Cellular responses to stimuli	24	763
Cellular responses to stimuli	11	27
ATF4 activates genes in response to endoplasmic reticulum stress
Cellular responses to stimuli	24	749
Cellular responses to stress
Cellular responses to stimuli	11	32
PERK regulates gene expression
Cellular responses to stimuli	19	91
Unfolded Protein Response (UPR)
Immune System	24	2060
Immune System	24	698
Cytokine Signaling in Immune system
Immune System	22	111
Interleukin-4 and Interleukin-13 signaling
Immune System	18	45
Interleukin-10 signaling
Immune System	24	449
Signaling by Interleukins
Immune System	20	99
TNFR2 non-canonical NF-kB pathway
Immune System	15	28
TNFs bind their physiological receptors
Metabolism of proteins	24	1919
Metabolism of proteins	24	1400
Post-translational protein modification
Metabolism of proteins	21	107
Post-translational protein phosphorylation
Metabolism of proteins	21	124
Regulation of Insulin-like Growth Factor (IGF) transport and uptake by Insulin-like Growth Factor Binding Proteins (IGFBPs)
Signal Transduction	24	2516
Signal Transduction	16	57
Chemokine receptors bind chemokines
Signal Transduction	23	331
Class A/1 (Rhodopsin-like receptors)
Signal Transduction	23	465
GPCR ligand binding
Signal Transduction	22	196
Peptide ligand-binding receptors
Signal Transduction	24	702
Signaling by GPCR
Signal Transduction	24	702
Signaling by GPCR
PATHWAY	PANELS	PROTEINS
Autophagy	13	150
Autophagy	7	22
Chaperone Mediated Autophagy
Cell-Cell communication	19	127
Cell-Cell communication	12	32
Adherens junctions interactions
Cell-Cell communication	17	91
Cell junction organization
Cell-Cell communication	13	64
Cell-cell junction organization
Cell-Cell communication	8	7
Nectin/Necl trans heterodimerization
Cellular responses to stimuli	24	763
Cellular responses to stimuli	18	190
Cellular response to chemical stress
Cellular responses to stimuli	10	88
Cellular response to heat stress
Cellular responses to stimuli	24	749
Cellular responses to stress
Cellular responses to stimuli	19	165
Cellular Senescence
Cellular responses to stimuli	16	101
KEAP1-NFE2L2 pathway
Cellular responses to stimuli	16	78
Nuclear events mediated by NFE2L2
Cellular responses to stimuli	8	68
Regulation of HSF1-mediated heat shock response
Cellular responses to stimuli	16	81
Senescence-Associated Secretory Phenotype (SASP)
Developmental Biology	24	1092
Developmental Biology		13
Activation of RAC1
Developmental Biology	23	551
Axon guidance
Developmental Biology		9
CHL1 interactions
Developmental Biology		16
CRMPs in Sema3A signaling
Developmental Biology	12	50
EPH-ephrin mediated repulsion of cells
Developmental Biology	13	91
EPH-Ephrin signaling
Developmental Biology	9	28
EPHA-mediated growth cone collapse
Developmental Biology	17	129
Formation of the cornified envelope
Developmental Biology		8
Inactivation of CDC42 and RAC1
Developmental Biology	17	217
Keratinization
Developmental Biology	15	119
L1CAM interactions
Developmental Biology	15	59
NCAM signaling for neurite out-growth
Developmental Biology	15	42
NCAM1 interactions
Developmental Biology	23	576
Nervous system development
Developmental Biology	10	49
Netrin-1 signaling
Developmental Biology	7	9
Regulation of commissural axon pathfinding by SLIT and ROBO
Developmental Biology		4
Regulation of cortical dendrite branching
Developmental Biology	12	171
Regulation of expression of SLITs and ROBOs
Developmental Biology	12	39
RET signaling
Developmental Biology		8
ROBO receptors bind AKAP5
Developmental Biology		8
Role of ABL in ROBO-SLIT signaling
Developmental Biology		16
Sema3A PAK dependent Axon repulsion
Developmental Biology	7	14
SEMA3A-Plexin repulsion signaling by inhibiting Integrin adhesion
Developmental Biology	15	64
Semaphorin interactions
Developmental Biology	10	20
Signal transduction by L1
Developmental Biology	8	23
Signaling by NODAL
Developmental Biology	21	217
Signaling by ROBO receptors
Developmental Biology		4
SLIT2:ROBO1 increases RHOA activity
Developmental Biology		11
Transcriptional regulation of testis differentiation
Developmental Biology	16	83
Transcriptional regulation of white adipocyte differentiation
Disease	24	1809
Disease	19	136
ADORA2B mediated anti-inflammatory cytokines production
Disease	22	231
Anti-inflammatory response favouring Leishmania parasite infection
Disease		16
Assembly Of The HIV Virion
Disease	9	17
Attachment and Entry
Disease	13	9
CD163 mediating an anti-inflammatory response
Disease	21	65
Constitutive Signaling by Aberrant PI3K in Cancer
Disease	10	13
Constitutive Signaling by EGFRvIII
Disease	10	17
Constitutive Signaling by Ligand-Responsive EGFR Cancer Variants
Disease		15
Constitutive Signaling by NOTCH1 HD Domain Mutants
Disease	8	57
Constitutive Signaling by NOTCH1 HD+PEST Domain Mutants
Disease	8	57
Constitutive Signaling by NOTCH1 PEST Domain Mutants
Disease		7
Constitutive Signaling by NOTCH1 t(7;9)(NOTCH1:M1580_K2555) Translocation Mutant
Disease	13	20
Defective B3GALT6 causes EDSP2 and SEMDJL1
Disease	9	38
Defective B3GALTL causes PpS
Disease	13	20
Defective B3GAT3 causes JDSSDHD
Disease		8
Defective B4GALT1 causes B4GALT1-CDG (CDG-2d)
Disease	13	20
Defective B4GALT7 causes EDS, progeroid type
Disease		2
Defective CD320 causes MMATC
Disease	10	8
Defective CHST3 causes SEDCJD
Disease		8
Defective CHST6 causes MCDC1
Disease	10	8
Defective CHST14 causes EDS, musculocontractural type
Disease	10	8
Defective CHSY1 causes TPBS
Disease		3
Defective cofactor function of FVIIIa variant
Disease	8	14
Defective EXT1 causes exostoses 1, TRPS2 and CHDS
Disease	8	14
Defective EXT2 causes exostoses 2
Disease		6
Defective F9 activation
Disease		1
Defective F9 secretion
Disease		3
Defective F9 variant does not activate FX
Disease		9
Defective factor IX causes hemophilia B
Disease		3
Defective factor IX causes thrombophilia
Disease		7
Defective factor VIII causes hemophilia A
Disease		2
Defective gamma-carboxylation of F9
Disease		2
Defective LARGE causes MDDGA6 and MDDGB6
Disease		3
Defective NEU1 causes sialidosis
Disease		8
Defective ST3GAL3 causes MCT12 and EIEE15
Disease		1
Defective TCN2 causes TCN2 deficiency
Disease		14
Defects in cobalamin (B12) metabolism
Disease	7	22
Defects in vitamin and cofactor metabolism
Disease		16
Defects of contact activation system (CAS) and kallikrein/kinin system (KKS)
Disease	15	41
Diseases associated with glycosaminoglycan metabolism
Disease		20
Diseases associated with N-glycosylation of proteins
Disease	13	71
Diseases associated with O-glycosylation of proteins
Disease	9	34
Diseases of carbohydrate metabolism
Disease	18	146
Diseases of glycosylation
Disease		16
Diseases of hemostasis
Disease	21	253
Diseases of metabolism
Disease	23	419
Diseases of signal transduction by growth factor receptors and second messengers
Disease	12	120
FCGR3A-mediated phagocytosis
Disease	7	7
FLT3 signaling by CBL mutants
Disease	10	27
FLT3 signaling in disease
Disease	8	101
HCMV Early Events
Disease	9	125
HCMV Infection
Disease	15	225
HIV Infection
Disease	13	146
HIV Life Cycle
Disease	24	1030
Infectious disease
Disease	15	8
Inhibition of Signaling by Overexpressed EGFR
Disease	8	133
Late Phase of HIV Life Cycle
Disease	23	315
Leishmania infection
Disease	22	231
Leishmania parasite growth and survival
Disease	12	120
Leishmania phagocytosis
Disease		1
MPS IV - Morquio syndrome B
Disease		1
MPS VII - Sly syndrome
Disease	9	11
Mucopolysaccharidoses
Disease	12	120
Parasite infection
Disease	22	92
PI3K/AKT Signaling in Cancer
Disease	17	85
Potential therapeutics for SARS
Disease	23	355
SARS-CoV Infections
Disease	22	280
SARS-CoV-2 Infection
Disease	16	23
Signaling by EGFR in Cancer
Disease	10	13
Signaling by EGFRvIII in Cancer
Disease	10	14
Signaling by ERBB2 ECD mutants
Disease	13	22
Signaling by ERBB2 in Cancer
Disease	13	21
Signaling by ERBB2 KD Mutants
Disease	13	18
Signaling by ERBB2 TMD/JMD mutants
Disease	10	17
Signaling by Ligand-Responsive EGFR Variants in Cancer
Disease		5
Signaling by membrane-tethered fusions of PDGFRA or PDGFRB
Disease		15
Signaling by NOTCH1 HD Domain Mutants in Cancer
Disease	8	57
Signaling by NOTCH1 HD+PEST Domain Mutants in Cancer
Disease	8	57
Signaling by NOTCH1 in Cancer
Disease	8	57
Signaling by NOTCH1 PEST Domain Mutants in Cancer
Disease		7
Signaling by NOTCH1 t(7;9)(NOTCH1:M1580_K2555) Translocation Mutant
Disease	15	8
Signaling by Overexpressed Wild-Type EGFR in Cancer
Disease	8	18
Signaling by PDGFR in disease
Disease		1
Synthesis and processing of ENV and VPU
Disease	7	25
Uptake and actions of bacterial toxins
Disease		7
Uptake and function of anthrax toxins
Drug ADME	15	98
Drug ADME		23
Azathioprine ADME
Extracellular matrix organization	23	299
Extracellular matrix organization	15	33
Activation of Matrix Metalloproteinases
Extracellular matrix organization		15
Anchoring fibril formation
Extracellular matrix organization	17	60
Assembly of collagen fibrils and other multimeric structures
Extracellular matrix organization	12	67
Collagen biosynthesis and modifying enzymes
Extracellular matrix organization	10	44
Collagen chain trimerization
Extracellular matrix organization	17	64
Collagen degradation
Extracellular matrix organization	19	89
Collagen formation
Extracellular matrix organization		18
Crosslinking of collagen fibrils
Extracellular matrix organization	22	140
Degradation of the extracellular matrix
Extracellular matrix organization	20	76
ECM proteoglycans
Extracellular matrix organization	17	45
Elastic fibre formation
Extracellular matrix organization	8	6
Fibronectin matrix formation
Extracellular matrix organization	18	84
Integrin cell surface interactions
Extracellular matrix organization	13	30
Laminin interactions
Extracellular matrix organization	17	38
Molecules associated with elastic fibres
Extracellular matrix organization	19	59
Non-integrin membrane-ECM interactions
Extracellular matrix organization	14	27
Syndecan interactions
Gene expression (Transcription)	23	1455
Gene expression (Transcription)	23	1197
Generic Transcription Pathway
Gene expression (Transcription)		7
MECP2 regulates transcription of neuronal ligands
Gene expression (Transcription)	23	1319
RNA Polymerase II Transcription
Gene expression (Transcription)	9	10
RUNX1 and FOXP3 control the development of regulatory T lymphocytes (Tregs)
Gene expression (Transcription)		6
RUNX1 regulates transcription of genes involved in WNT signaling
Gene expression (Transcription)		7
RUNX2 regulates genes involved in cell migration
Gene expression (Transcription)		5
RUNX3 Regulates Immune Response and Cell Migration
Gene expression (Transcription)	15	13
TFAP2 (AP-2) family regulates transcription of growth factors and their receptors
Gene expression (Transcription)	13	44
TP53 Regulates Transcription of Cell Death Genes
Gene expression (Transcription)	8	12
TP53 Regulates Transcription of Death Receptors and Ligands
Gene expression (Transcription)	14	59
Transcriptional Regulation by MECP2
Gene expression (Transcription)	20	205
Transcriptional regulation by RUNX1
Gene expression (Transcription)	14	118
Transcriptional regulation by RUNX2
Gene expression (Transcription)	18	95
Transcriptional regulation by RUNX3
Gene expression (Transcription)	16	36
Transcriptional regulation by the AP-2 (TFAP2) family of transcription factors
Gene expression (Transcription)	18	360
Transcriptional Regulation by TP53
Gene expression (Transcription)	16	39
Transcriptional Regulation by VENTX
Hemostasis	24	671
Hemostasis	24	197
Cell surface interactions at the vascular wall
Hemostasis	9	13
Dissolution of Fibrin Clot
Hemostasis		5
Extrinsic Pathway of Fibrin Clot Formation
Hemostasis	11	39
Formation of Fibrin Clot (Clotting Cascade)
Hemostasis		23
Intrinsic Pathway of Fibrin Clot Formation
Hemostasis		22
Nitric oxide stimulates guanylate cyclase
Hemostasis	8	11
PECAM1 interactions
Hemostasis	24	260
Platelet activation, signaling and aggregation
Hemostasis	22	127
Platelet degranulation
Hemostasis	10	87
Platelet homeostasis
Hemostasis	23	132
Response to elevated platelet cytosolic Ca2+
Hemostasis	8	16
Tie2 Signaling
Immune System	24	2060
Immune System	23	831
Adaptive Immune System
Immune System	16	107
Antigen processing-Cross presentation
Immune System	15	91
Antimicrobial peptides
Immune System	19	383
Class I MHC mediated antigen processing & presentation
Immune System		70
Classical antibody-mediated complement activation
Immune System	8	120
Complement cascade
Immune System	7	77
Creation of C4 and C2 activators
Immune System		8
Cross-presentation of particulate exogenous antigens (phagosomes)
Immune System	24	698
Cytokine Signaling in Immune system
Immune System	13	39
DAP12 interactions
Immune System	13	147
Fcgamma receptor (FCGR) dependent phagocytosis
Immune System	13	36
FLT3 Signaling
Immune System		6
FLT3 signaling through SRC family kinases
Immune System	23	197
Immunoregulatory interactions between a Lymphoid and a non-Lymphoid cell
Immune System	7	85
Initial triggering of complement
Immune System	24	1110
Innate Immune System
Immune System	17	91
Interferon gamma signaling
Immune System	19	197
Interferon Signaling
Immune System	17	26
Interleukin receptor SHC signaling
Immune System	20	139
Interleukin-1 family signaling
Immune System	18	44
Interleukin-2 family signaling
Immune System	9	12
Interleukin-2 signaling
Immune System	20	47
Interleukin-3, Interleukin-5 and GM-CSF signaling
Immune System	22	111
Interleukin-4 and Interleukin-13 signaling
Immune System	17	24
Interleukin-6 family signaling
Immune System	13	11
Interleukin-6 signaling
Immune System	18	45
Interleukin-10 signaling
Immune System	8	14
Interleukin-15 signaling
Immune System	13	71
Interleukin-17 signaling
Immune System	11	25
Interleukin-20 family signaling
Immune System	7	2
Interleukin-33 signaling
Immune System	19	126
MHC class II antigen presentation
Immune System	10	15
Negative regulation of FLT3
Immune System	24	478
Neutrophil degranulation
Immune System	17	24
Other interleukin signaling
Immune System	13	123
Regulation of actin dynamics for phagocytic cup formation
Immune System		110
Regulation of Complement cascade
Immune System	9	36
ROS and RNS production in phagocytes
Immune System	24	449
Signaling by Interleukins
Immune System		6
STAT5 Activation
Immune System	14	16
TNF receptor superfamily (TNFSF) members mediating non-canonical NF-kB pathway
Immune System	20	99
TNFR2 non-canonical NF-kB pathway
Immune System	15	28
TNFs bind their physiological receptors
Immune System	21	154
Toll-like Receptor Cascades
Immune System	10	13
Trafficking and processing of endosomal TLR
Metabolism	23	2088
Metabolism of proteins	24	1919
Metabolism of proteins, Vesicle-mediated transport	15	33
Cargo concentration in the ER
Metabolism of proteins, Vesicle-mediated transport	17	68
COPII-mediated vesicle transport
Metabolism of proteins, Vesicle-mediated transport	20	155
ER to Golgi Anterograde Transport
Metabolism of proteins	12	80
Amyloid fiber formation
Metabolism of proteins	22	305
Asparagine N-linked glycosylation
Metabolism of proteins		7
Attachment of GPI anchor to uPAR
Metabolism of proteins	8	78
Biosynthesis of the N-glycan precursor (dolichol lipid-linked oligosaccharide, LLO) and transfer to a nascent protein
Metabolism of proteins	13	42
Gamma carboxylation, hypusine formation and arylsulfatase activation
Metabolism of proteins		10
Gamma-carboxylation of protein precursors
Metabolism of proteins		11
Gamma-carboxylation, transport, and amino-terminal cleavage of proteins
Metabolism of proteins	9	10
Glycoprotein hormones
Metabolism of proteins	7	24
Incretin synthesis, secretion, and inactivation
Metabolism of proteins	11	18
Metabolism of Angiotensinogen to Angiotensins
Metabolism of proteins	9	39
O-glycosylation of TSR domain-containing proteins
Metabolism of proteins	16	114
O-linked glycosylation
Metabolism of proteins	12	65
O-linked glycosylation of mucins
Metabolism of proteins	9	12
Peptide hormone biosynthesis
Metabolism of proteins	18	88
Peptide hormone metabolism
Metabolism of proteins	15	92
Post-translational modification: synthesis of GPI-anchored proteins
Metabolism of proteins	24	1400
Post-translational protein modification
Metabolism of proteins	21	107
Post-translational protein phosphorylation
Metabolism of proteins		65
RAB geranylgeranylation
Metabolism of proteins	21	124
Regulation of Insulin-like Growth Factor (IGF) transport and uptake by Insulin-like Growth Factor Binding Proteins (IGFBPs)
Metabolism of proteins		10
Removal of aminoterminal propeptides from gamma-carboxylated proteins
Metabolism of proteins	8	33
Sialic acid metabolism
Metabolism of proteins	12	30
Surfactant metabolism
Metabolism of proteins	8	63
Synthesis of substrates in N-glycan biosythesis
Metabolism of proteins	7	21
Synthesis, secretion, and inactivation of Glucagon-like Peptide-1 (GLP-1)
Metabolism of proteins		13
Synthesis, secretion, and inactivation of Glucose-dependent Insulinotropic Polypeptide (GIP)
Metabolism of proteins		13
The activation of arylsulfatases
Metabolism of proteins		9
Transport of gamma-carboxylated protein precursors from the endoplasmic reticulum to the Golgi apparatus
Metabolism of proteins	22	186
Transport to the Golgi and subsequent modification
Metabolism of RNA	15	663
Metabolism of RNA		8
HuR (ELAVL1) binds and stabilizes mRNA
Metabolism of RNA	13	86
Regulation of mRNA stability by proteins that bind AU-rich elements
Metabolism	13	26
A tetrasaccharide linker sequence is required for GAG synthesis
Metabolism		12
alpha-linolenic (omega3) and linoleic (omega6) acid metabolism
Metabolism		12
alpha-linolenic acid (ALA) metabolism
Metabolism	11	59
Arachidonic acid metabolism
Metabolism		8
Beta-oxidation of very long chain fatty acids
Metabolism	16	220
Biological oxidations
Metabolism	10	19
Chondroitin sulfate biosynthesis
Metabolism	14	49
Chondroitin sulfate/dermatan sulfate metabolism
Metabolism	9	22
Cobalamin (Cbl, vitamin B12) transport and metabolism
Metabolism	12	14
CS/DS degradation
Metabolism	10	11
Dermatan sulfate biosynthesis
Metabolism		12
Ethanol oxidation
Metabolism	14	174
Fatty acid metabolism
Metabolism	7	37
Glutathione conjugation
Metabolism	20	123
Glycosaminoglycan metabolism
Metabolism	12	45
Glycosphingolipid metabolism
Metabolism	7	14
Heme degradation
Metabolism	17	55
Heparan sulfate/heparin (HS-GAG) metabolism
Metabolism	11	31
HS-GAG biosynthesis
Metabolism	12	22
HS-GAG degradation
Metabolism	8	17
Hyaluronan metabolism
Metabolism	8	12
Hyaluronan uptake and degradation
Metabolism	8	28
Keratan sulfate biosynthesis
Metabolism	7	13
Keratan sulfate degradation
Metabolism	10	34
Keratan sulfate/keratin metabolism
Metabolism	18	370
Metabolism of amino acids and derivatives
Metabolism	21	287
Metabolism of carbohydrates
Metabolism	14	48
Metabolism of fat-soluble vitamins
Metabolism	7	8
Metabolism of ingested SeMet, Sec, MeSec into H2Se
Metabolism	20	737
Metabolism of lipids
Metabolism	11	25
Metabolism of porphyrins
Metabolism	14	152
Metabolism of steroids
Metabolism	19	187
Metabolism of vitamins and cofactors
Metabolism	17	122
Metabolism of water-soluble vitamins and cofactors
Metabolism		24
Peroxisomal lipid metabolism
Metabolism	12	104
Phase I - Functionalization of compounds
Metabolism	12	109
Phase II - Conjugation of compounds
Metabolism	13	114
PPARA activates gene expression
Metabolism	13	115
Regulation of lipid metabolism by PPARalpha
Metabolism	11	12
Reversible hydration of carbon dioxide
Metabolism	8	117
Selenoamino acid metabolism
Metabolism		43
Sphingolipid de novo biosynthesis
Metabolism	12	88
Sphingolipid metabolism
Metabolism		15
Synthesis of Prostaglandins (PG) and Thromboxanes (TX)
Metabolism		8
Transport of RCbl within the body
Metabolism	9	14
Tryptophan catabolism
Metabolism		17
Vitamin B5 (pantothenate) metabolism
Metabolism		12
Vitamin D (calciferol) metabolism
Muscle contraction	10	196
Muscle contraction	7	127
Cardiac conduction
Muscle contraction		54
Ion homeostasis
Neuronal System	16	405
Neuronal System	12	90
Activation of NMDA receptors and postsynaptic events
Neuronal System		44
Assembly and cell surface presentation of NMDA receptors
Neuronal System		27
CREB1 phosphorylation through NMDA receptor-mediated activation of RAS signaling
Neuronal System	7	22
Long-term potentiation
Neuronal System		21
Negative regulation of NMDA receptor-mediated neuronal transmission
Neuronal System	12	197
Neurotransmitter receptors and postsynaptic signal transmission
Neuronal System	12	77
Post NMDA receptor activation events
Neuronal System	10	90
Protein-protein interactions at synapses
Neuronal System		19
Ras activation upon Ca2+ influx through NMDA receptor
Neuronal System	8	19
Receptor-type tyrosine-protein phosphatases
Neuronal System		21
Synaptic adhesion-like molecules
Neuronal System	14	260
Transmission across Chemical Synapses
Neuronal System		21
Unblocking of NMDA receptors, glutamate binding and activation
Programmed Cell Death	23	205
Programmed Cell Death	22	176
Apoptosis
Programmed Cell Death	7	11
Apoptotic cleavage of cell adhesion proteins
Programmed Cell Death	17	37
Apoptotic cleavage of cellular proteins
Programmed Cell Death	17	51
Apoptotic execution phase
Programmed Cell Death	13	10
CASP8 activity is inhibited
Programmed Cell Death	14	15
Caspase activation via Death Receptors in the presence of ligand
Programmed Cell Death	16	25
Caspase activation via extrinsic apoptotic signalling pathway
Programmed Cell Death	13	10
Dimerization of procaspase-8
Programmed Cell Death	17	55
Regulated Necrosis
Programmed Cell Death	13	10
Regulation by c-FLIP
Programmed Cell Death	15	28
Regulation of necroptotic cell death
Programmed Cell Death	15	28
RIPK1-mediated regulated necrosis
Protein localization	12	158
Protein localization	9	19
Insertion of tail-anchored proteins into the endoplasmic reticulum membrane
Protein localization		60
Peroxisomal protein import
Protein localization		7
TYSND1 cleaves peroxisomal proteins
Sensory Perception	16	634
Sensory Perception, Metabolism	14	44
Retinoid metabolism and transport
Sensory Perception	15	97
Visual phototransduction
Signal Transduction	24	2516
Signal Transduction	10	31
Activated NOTCH1 Transmits Signal to the Nucleus
Signal Transduction		4
Antagonism of Activin by Follistatin
Signal Transduction		9
Axonal growth inhibition (RHOA activation)
Signal Transduction		11
Calcitonin-like ligand receptors
Signal Transduction	16	57
Chemokine receptors bind chemokines
Signal Transduction	23	331
Class A/1 (Rhodopsin-like receptors)
Signal Transduction	15	95
Class B/2 (Secretin family receptors)
Signal Transduction	22	140
Death Receptor Signalling
Signal Transduction	14	27
Downregulation of ERBB2 signaling
Signal Transduction	16	30
EGFR downregulation
Signal Transduction	15	9
EGFR interacts with phospholipase C-gamma
Signal Transduction	7	7
EGFR Transactivation by Gastrin
Signal Transduction	12	11
ERBB2 Activates PTK6 Signaling
Signal Transduction	12	13
ERBB2 Regulates Cell Motility
Signal Transduction	20	187
ESR-mediated signaling
Signal Transduction	16	118
Estrogen-dependent gene expression
Signal Transduction	17	24
Estrogen-dependent nuclear events downstream of ESR-membrane signaling
Signal Transduction		4
Expression and Processing of Neurotrophins
Signal Transduction	18	73
Extra-nuclear estrogen signaling
Signal Transduction	22	316
G alpha (i) signalling events
Signal Transduction	16	214
G alpha (q) signalling events
Signal Transduction	15	158
G alpha (s) signalling events
Signal Transduction	16	16
GAB1 signalosome
Signal Transduction	8	16
Gastrin-CREB signalling pathway via PKC and MAPK
Signal Transduction	24	629
GPCR downstream signalling
Signal Transduction	23	465
GPCR ligand binding
Signal Transduction	7	45
GPER1 signaling
Signal Transduction	15	11
GRB2 events in EGFR signaling
Signal Transduction	13	13
GRB2 events in ERBB2 signaling
Signal Transduction	11	65
Hedgehog ligand biogenesis
Signal Transduction	15	43
IGF1R signaling cascade
Signal Transduction	14	45
Insulin receptor signalling cascade
Signal Transduction	23	292
Intracellular signaling by second messengers
Signal Transduction	14	39
IRS-mediated signalling
Signal Transduction	15	43
IRS-related events triggered by IGF1R
Signal Transduction	23	309
MAPK family signaling cascades
Signal Transduction	12	8
MAPK1 (ERK2) activation
Signal Transduction	23	270
MAPK1/MAPK3 signaling
Signal Transduction	13	9
MAPK3 (ERK1) activation
Signal Transduction	11	15
Negative regulation of TCF-dependent signaling by WNT ligand antagonists
Signal Transduction	22	99
Negative regulation of the PI3K/AKT network
Signal Transduction	9	4
Neurophilin interactions with VEGF and VEGFR
Signal Transduction		4
NGF processing
Signal Transduction		22
NOTCH2 Activation and Transmission of Signal to the Nucleus
Signal Transduction	12	25
NOTCH3 Activation and Transmission of Signal to the Nucleus
Signal Transduction	14	31
Nuclear signaling by ERBB4
Signal Transduction	15	97
p75 NTR receptor-mediated signalling
Signal Transduction	8	10
p75NTR regulates axonogenesis
Signal Transduction	22	196
Peptide ligand-binding receptors
Signal Transduction	14	36
PI3K Cascade
Signal Transduction	12	13
PI3K events in ERBB2 signaling
Signal Transduction	21	92
PI5P, PP2A and IER3 Regulate PI3K/AKT Signaling
Signal Transduction	23	252
PIP3 activates AKT signaling
Signal Transduction	8	4
PLCG1 events in ERBB2 signaling
Signal Transduction	13	78
Pre-NOTCH Expression and Processing
Signal Transduction	9	18
Pre-NOTCH Processing in Golgi
Signal Transduction	8	6
PTK6 promotes HIF1A stabilization
Signal Transduction		22
RA biosynthesis pathway
Signal Transduction	14	184
RAC1 GTPase cycle
Signal Transduction	13	88
RAC2 GTPase cycle
Signal Transduction	16	94
RAC3 GTPase cycle
Signal Transduction	13	22
RAF-independent MAPK1/3 activation
Signal Transduction	23	265
RAF/MAP kinase cascade
Signal Transduction	8	21
Regulation of FZD by ubiquitination
Signal Transduction	15	33
Regulation of TNFR1 signaling
Signal Transduction		8
Release of Hh-Np from the secreting cell
Signal Transduction	20	449
RHO GTPase cycle
Signal Transduction	16	288
RHO GTPase Effectors
Signal Transduction	9	35
RHO GTPases Activate WASPs and WAVEs
Signal Transduction	11	74
RHOG GTPase cycle
Signal Transduction	10	39
RHOU GTPase cycle
Signal Transduction	8	37
RHOV GTPase cycle
Signal Transduction	8	42
RND1 GTPase cycle
Signal Transduction	12	43
RND2 GTPase cycle
Signal Transduction	9	42
RND3 GTPase cycle
Signal Transduction	15	12
SHC1 events in EGFR signaling
Signal Transduction	13	18
SHC1 events in ERBB2 signaling
Signal Transduction		15
Signaling by Activin
Signal Transduction	11	28
Signaling by BMP
Signal Transduction	18	48
Signaling by EGFR
Signal Transduction	15	46
Signaling by ERBB2
Signal Transduction	16	54
Signaling by ERBB4
Signal Transduction	24	702
Signaling by GPCR
Signal Transduction	15	150
Signaling by Hedgehog
Signal Transduction	15	69
Signaling by Insulin receptor
Signal Transduction	16	51
Signaling by Non-Receptor Tyrosine Kinases
Signal Transduction	21	202
Signaling by NOTCH
Signal Transduction	12	72
Signaling by NOTCH1
Signal Transduction	11	33
Signaling by NOTCH2
Signal Transduction	15	48
Signaling by NOTCH3
Signal Transduction	18	131
Signaling by NTRKs
Signal Transduction	21	261
Signaling by Nuclear Receptors
Signal Transduction	18	54
Signaling by PDGF
Signal Transduction	16	51
Signaling by PTK6
Signal Transduction	24	505
Signaling by Receptor Tyrosine Kinases
Signal Transduction		43
Signaling by Retinoic Acid
Signal Transduction	21	671
Signaling by Rho GTPases
Signal Transduction	21	686
Signaling by Rho GTPases, Miro GTPases and RHOBTB3
Signal Transduction	19	88
Signaling by TGF-beta Receptor Complex
Signal Transduction	21	117
Signaling by TGFB family members
Signal Transduction	16	44
Signaling by Type 1 Insulin-like Growth Factor 1 Receptor (IGF1R)
Signal Transduction	20	104
Signaling by VEGF
Signal Transduction	18	298
Signaling by WNT
Signal Transduction	17	202
TCF dependent signaling in response to WNT
Signal Transduction	15	45
TGF-beta receptor signaling activates SMADs
Signal Transduction	16	42
TNF signaling
Signal Transduction	15	30
TNFR1-induced NFkappaB signaling pathway
Signal Transduction	12	13
TNFR1-induced proapoptotic signaling
Signal Transduction	10	6
TNFR1-mediated ceramide production
Signal Transduction	11	8
TRAIL signaling
Signal Transduction	12	8
VEGF binds to VEGFR leading to receptor dimerization
Signal Transduction	12	8
VEGF ligand-receptor interactions
Signal Transduction	16	94
VEGFA-VEGFR2 Pathway
Signal Transduction	8	16
VEGFR2 mediated cell proliferation
Signal Transduction		26
WNT ligand biogenesis and trafficking
Transport of small molecules	20	721
Transport of small molecules	12	18
Assembly of active LPL and LIPC lipase complexes
Transport of small molecules		12
Erythrocytes take up carbon dioxide and release oxygen
Transport of small molecules		8
Erythrocytes take up oxygen and release carbon dioxide
Transport of small molecules		12
O2/CO2 exchange in erythrocytes
Transport of small molecules	16	71
Plasma lipoprotein assembly, remodeling, and clearance
Transport of small molecules	12	32
Plasma lipoprotein remodeling
Vesicle-mediated transport	24	726
Vesicle-mediated transport	18	102
Binding and Uptake of Ligands by Scavenger Receptors
Vesicle-mediated transport	23	104
Cargo recognition for clathrin-mediated endocytosis
Vesicle-mediated transport	23	144
Clathrin-mediated endocytosis
Vesicle-mediated transport	9	53
COPI-independent Golgi-to-ER retrograde traffic
Vesicle-mediated transport	10	135
Golgi-to-ER retrograde transport
Vesicle-mediated transport	12	204
Intra-Golgi and retrograde Golgi-to-ER traffic
Vesicle-mediated transport	24	627
Membrane Trafficking
Vesicle-mediated transport		89
RAB GEFs exchange GTP for GDP on RABs
Vesicle-mediated transport	8	121
Rab regulation of trafficking
Vesicle-mediated transport	10	49
Retrograde transport at the Trans-Golgi-Network
Vesicle-mediated transport	13	19
Scavenging by Class A Receptors
Vesicle-mediated transport		44
TBC/RABGAPs

## Sheet: MD
37 Pathways
PATHWAY	PANELS	PROTEINS
Cell-Cell communication	19	127
Cell-Cell communication	17	91
Cell junction organization
Cell-Cell communication		11
Type I hemidesmosome assembly
Cellular responses to stimuli	24	763
Cellular responses to stimuli	11	27
ATF4 activates genes in response to endoplasmic reticulum stress
Cellular responses to stimuli	24	749
Cellular responses to stress
Cellular responses to stimuli	11	32
PERK regulates gene expression
Cellular responses to stimuli	19	91
Unfolded Protein Response (UPR)
Developmental Biology	24	1092
Developmental Biology	17	129
Formation of the cornified envelope
Developmental Biology	17	217
Keratinization
Disease	24	1809
Disease	9	38
Defective B3GALTL causes PpS
Disease	13	71
Diseases associated with O-glycosylation of proteins
Disease	18	146
Diseases of glycosylation
Disease	21	253
Diseases of metabolism
Hemostasis	24	671
Hemostasis	24	197
Cell surface interactions at the vascular wall
Immune System	24	2060
Immune System	24	698
Cytokine Signaling in Immune system
Immune System	22	111
Interleukin-4 and Interleukin-13 signaling
Immune System	18	45
Interleukin-10 signaling
Immune System	24	449
Signaling by Interleukins
Metabolism of proteins	24	1919
Metabolism of proteins	9	39
O-glycosylation of TSR domain-containing proteins
Metabolism of proteins	16	114
O-linked glycosylation
Metabolism of proteins	15	92
Post-translational modification: synthesis of GPI-anchored proteins
Metabolism of proteins	24	1400
Post-translational protein modification
Signal Transduction	24	2516
Signal Transduction	16	57
Chemokine receptors bind chemokines
Signal Transduction	23	331
Class A/1 (Rhodopsin-like receptors)
Signal Transduction	23	465
GPCR ligand binding
Signal Transduction	8	12
NOTCH2 intracellular domain regulates transcription
Signal Transduction	22	196
Peptide ligand-binding receptors
Signal Transduction	24	702
Signaling by GPCR
Signal Transduction	21	202
Signaling by NOTCH
Signal Transduction	11	33
Signaling by NOTCH2

## Sheet: ICVF
Pathways (10)
PATHWAY	PANELS	PROTEINS
Metabolism	23	2088
Metabolism of proteins	24	1919
Metabolism of proteins	24	1400
Post-translational protein modification
Metabolism of proteins	21	107
Post-translational protein phosphorylation
Metabolism of proteins	21	124
Regulation of Insulin-like Growth Factor (IGF) transport and uptake by Insulin-like Growth Factor Binding Proteins (IGFBPs)
Metabolism	10	128
Glycerophospholipid biosynthesis
Metabolism	20	737
Metabolism of lipids
Metabolism	13	211
Phospholipid metabolism
Metabolism		28
Synthesis of PC
Metabolism		13
Synthesis of PE

## Sheet: ISOVF
Pathways (19)
PATHWAY	PANELS	PROTEINS
Disease	25	1809
Disease	10	38
Defective B3GALTL causes PpS
Disease	14	71
Diseases associated with O-glycosylation of proteins
Disease	19	146
Diseases of glycosylation
Disease	22	253
Diseases of metabolism
Immune System	25	2060
Immune System	25	698
Cytokine Signaling in Immune system
Immune System	21	99
TNFR2 non-canonical NF-kB pathway
Immune System	16	28
TNFs bind their physiological receptors
Metabolism of proteins	25	1919
Metabolism of proteins	10	39
O-glycosylation of TSR domain-containing proteins
Metabolism of proteins	17	114
O-linked glycosylation
Metabolism of proteins	25	1400
Post-translational protein modification
Metabolism of RNA	16	663
Metabolism of RNA		8
HuR (ELAVL1) binds and stabilizes mRNA
Metabolism of RNA	14	86
Regulation of mRNA stability by proteins that bind AU-rich elements
Signal Transduction	25	2516
Signal Transduction	19	54
Signaling by PDGF
Signal Transduction	25	505
Signaling by Receptor Tyrosine Kinases

## Sheet: OD
Pathways (44)
PATHWAY	PANELS	PROTEINS
Developmental Biology	25	1092
Developmental Biology	24	551
Axon guidance
Developmental Biology	16	119
L1CAM interactions
Developmental Biology	16	59
NCAM signaling for neurite out-growth
Developmental Biology	16	42
NCAM1 interactions
Developmental Biology	24	576
Nervous system development
Disease	25	1809
Disease	14	20
Defective B3GALT6 causes EDSP2 and SEMDJL1
Disease	14	20
Defective B3GAT3 causes JDSSDHD
Disease	14	20
Defective B4GALT7 causes EDS, progeroid type
Disease	11	8
Defective CHST3 causes SEDCJD
Disease	11	8
Defective CHST14 causes EDS, musculocontractural type
Disease	11	8
Defective CHSY1 causes TPBS
Disease	16	41
Diseases associated with glycosaminoglycan metabolism
Disease	19	146
Diseases of glycosylation
Disease	22	253
Diseases of metabolism
Extracellular matrix organization	24	299
Extracellular matrix organization	21	76
ECM proteoglycans
Immune System	25	2060
Immune System	25	698
Cytokine Signaling in Immune system
Immune System	19	45
Interleukin-10 signaling
Immune System	25	449
Signaling by Interleukins
Immune System	21	99
TNFR2 non-canonical NF-kB pathway
Immune System	16	28
TNFs bind their physiological receptors
Metabolism	24	2088
Metabolism of proteins	25	1919
Metabolism of proteins	25	1400
Post-translational protein modification
Metabolism of proteins	22	107
Post-translational protein phosphorylation
Metabolism of proteins	22	124
Regulation of Insulin-like Growth Factor (IGF) transport and uptake by Insulin-like Growth Factor Binding Proteins (IGFBPs)
Metabolism	14	26
A tetrasaccharide linker sequence is required for GAG synthesis
Metabolism	11	19
Chondroitin sulfate biosynthesis
Metabolism	15	49
Chondroitin sulfate/dermatan sulfate metabolism
Metabolism	13	14
CS/DS degradation
Metabolism	11	11
Dermatan sulfate biosynthesis
Metabolism	21	123
Glycosaminoglycan metabolism
Metabolism	18	55
Heparan sulfate/heparin (HS-GAG) metabolism
Metabolism	22	287
Metabolism of carbohydrates
Signal Transduction	25	2516
Signal Transduction	23	140
Death Receptor Signalling
Signal Transduction	16	33
Regulation of TNFR1 signaling
Signal Transduction	17	42
TNF signaling
Signal Transduction	16	30
TNFR1-induced NFkappaB signaling pathway
Signal Transduction	13	13
TNFR1-induced proapoptotic signaling
Signal Transduction	11	6
TNFR1-mediated ceramide production
